# Supplementary material for: An E-Delphi study to facilitate animal welfare assessment in Italian zoos and aquaria
Source: PLoS One. 2025 Jan 6;20(1):e0309760. doi: 10.1371/journal.pone.0309760 (PMC11703047; doi:10.1371/journal.pone.0309760)
Supplement: S1 Dataset — (XLSX) [file pone.0309760.s006.xlsx]

## Sheet: CARE
Theme		Cr 1 - SUITABLE FACILITIES OR STRUCTURES FOR THE CARE OF INJURED, ILL, OR STRESSED ANIMALS		Cr 2 - SUITABLE ENCLOSURES AND TANKS FOR PREGNANT FEMALES OR THOSE RAISING OFFSPRING		Cr 3 - APPROPRIATE ENCLOSURES OR TANKS DIMENSIONS ACCORDING TO THE PHYSICAL AND BEHAVIOURAL CHARACTERISTICS OF THE HOUSED ANIMALS		Cr 4 - APPROPRIATE ANIMAL DENSITY IN ENCLOSURES AND/OR TANKS ACCORDING TO THE PHYSICAL AND BEHAVIOURAL CHARACTERISTICS OF THE HOUSED ANIMALS.		Cr 5 - DESIGN OF EXHIBITS AND TANKS THAT CONSIDER THE SPECIES-SPECIFIC NEEDS OF THE ANIMALS HOUSED, GIVING THEM THE POSSIBILITY TO USE ALL AVAILABLE SPACE (length, width, depth/height)		Cr 6 - POSSIBILITY TO SEPARATE INDIVIDUAL ANIMALS OR SMALL GROUPS OF ANIMALS IN CASE OF NECESSITY		Cr 7 - SUBSTRATE OR FLOORING SUITED TO THE NEEDS AND CHARACTERISTICS OF THE HOSTED SPECIES		Cr 8 - SURFACES AND FLOORING THAT ALLOW FOR PROPER WATER DRAINAGE		Cr 9 - APPROPRIATE PROVISION OF MATERIALS AND STRUCTURES (BEDDING, DENS, NEST BOXES, ETC.) THAT ALLOW FOR THE EXPRESSION OF SPECIES-SPECIFIC BEHAVIOURS		Cr 10 - ADEQUACY OF SHELTERS FOR ADVERSE WEATHER CONDITIONS IN OUTDOOR ENCLOSURES		Cr 11 - FREEDOM TO ACCESS TO INDOOR ENCLOSURES PROVIDING SHELTER FROM ADVERSE WEATHER CONDITIONS		Cr 13 - COMPLEXITY OF THE ENCLOSURE ENVIRONMENT ALLOWING ANIMALS TO ENGAGE IN SPECIES-SPECIFIC BEHAVIOURS		Cr 14 - POSSIBILITY FOR THE ANIMALS TO HIDE		Cr 15 - POSSIBILITY FOR ANIMALS TO BE EXPOSED TO DIRECT SUNLIGHT		Cr 17 - OPPORTUNITIES FOR ANIMALS TO AVOID INTERACTIONS WITH CONSPECIFICS		Cr 18 - GUARANTEED ACCESS FOR ALL ANIMALS SIMULTANEOUSLY TO FOOD AND WATER RATIONS		Cr 20 - APPROPRIATE SAFETY OF ENCLOSURES AND TANKS REGARDING HOUSED ANIMALS		Cr 21 - ENCLOSURES AND BARRIERS WELL SUITED TO THE CHARACTERISTICS OF THE HOUSED SPECIES		Cr 22 - SUITABILITY OF FENCES AND BARRIERS FOR CONTAINING ANIMALS THAT POSE A RISK TO PUBLIC HEALTH AND SAFETY		Cr 23 - TEMPERATURE AND HUMIDITY LEVELS OF ENCLOSURES AND TANKS SUITABLE FOR THE COMFORT AND WELL-BEING OF THE HOUSED ANIMALS		Cr 25 - VENTILATION OF THE ENCLOSURE SUITABLE FOR THE COMFORT AND WELL-BEING OF THE HOUSED ANIMALS		Cr 26 - APPROPRIATE CHEMICAL-PHYSICAL PARAMETERS OF WATER IN THE TANKS BASED ON THE NEEDS OF THE HOSTED SPECIES		Cr 27 - QUANTITY AND TYPE OF LIGHTING SUITABLE FOR THE COMFORT AND WELL-BEING OF THE HOUSED ANIMALS		Cr28 - APPROPRIATE ALTERNATION OF LIGHT AND DARK PERIODS THAT RESPECT THE NEEDS OF THE HOUSED ANIMALS
ID answer	Last page
4	14	Do the facilities allow isolation of the injured animal and provide a comfortable environment to reduce the animal's stress?	Are the facilities easily cleanable and disinfectable?	Are there facilities that allow the isolation of the mother and offspring from the rest of the animals?	Do the facilities have a supplementary heating source?	Are there territorial animals in the tank, and if so, is each individual able to find its space without competing with other individuals?	Can the animals exhibit escape behavior without hitting the tank walls?	Are the gregarious tendencies of the housed species considered when defining the number of animals in the tank?	Are prey animals isolated from predator species?	Animals well-distributed in the tank and absence of crowding in parts of the tank/section	Absence of dead spaces not used by any individual	Is there a section capable of hosting at least 10% of the individuals housed in the various tanks/sections?	Does each section recreate the environmental conditions suitable for hosting each species present in the facility?	The animals in the facility do not show limb injuries from unsuitable substrate	The substrate is well-draining and free of dirt accumulation	The floor is dry	absence of mold or signs of moisture	Do the facilities have dimensions appropriate for the individuals present?	Are they present in an adequate number (75% of the individuals present)?	Do the facilities have dimensions appropriate for the individuals present?	Are they present in an adequate number (100% of the individuals present)?	Presence of an internal section inspectable by staff	Is access to this section easily usable by all animals present?	Is there a study that includes the needs of each hosted species and the consequent environmental enrichment?	Animals do not exhibit stereotypical behaviors	Is the hiding place easily accessible?	Are an adequate number (50%) of individuals present?					Are the animals fed considering their feeding habits? Night/day	Is the food amount adequate to avoid food competition?	Absence of sharp edges and sharp surfaces		Appropriate fence height relative to the hosted animal.		The public must be separated from the fence by at least 1 meter		Presence of a properly calibrated probe with a sensitivity of 0.1°C	Presence of alarm systems if the probe detects a temperature different from the set temperature by 1-2°C.	Annual measurement of any harmful gases in the air of the department	Absence of potentially harmful air currents for housed animals	Measurement of nitrogen cycle compounds twice a week	Measurement of gas saturation and oxygen concentration daily	Presence of a plan to replace lamps before the end of their lifespan	Presence of spare lamps to be used in case of a lamp failure	Presence of a plan to vary the light-dark alternation for animals from temperate zones	Presence of adequate artificial lighting during the winter months for animals not accustomed to long periods of darkness.
5	3
6	14	Ease of disinfection, located outside of the collection area		Ease of monitoring and interaction if necessary		Guidelines		Guidelines	Hierarchy evaluation	3D installations		Separators, connections, tunnels		Control and testing		Drainage channels		Control and testing		Heated if necessary	Internal camera	Simple independent access		Aesthetic, functionality, and respect for the natural habitat		Adequate visual and tactile burrows		Outdoor area with sufficient visual barriers		Barriers		Multiple foraging points		Easy cleaning and durability		Guidelines, practical assessment on multiple levels		Suitable for the animal		Control		Avoid mold	Natural or mechanical ventilation	Controls		Controls		If not exposed to natural light, use timers with settings for sunrise and sunset
8	14
9	14	size (according to species)	hygiene	size		dimensions	number of individuals	Number of individuals	Social relations					Material	Ease of cleaning	Material	suitable drainage (yes/no)	Structure number	Species-specific behavior stimulated	Cover dimensions	Flooring															Material	Secure locking system	Number of barriers	Barriers material	Temperature	Humidity
10	14	Suitability for the species being treated	Suitability for safe work for both patients and operators	Remote monitoring capability	Possibility of quick and safe access to the patient and offspring	Excessively species-dependent	Produce guidelines (already existing in other countries), species-oriented	Excessively species-dependent	Produce species-oriented guidelines, at least for common species	Periodic evaluations of the ethogram	refer to current literature	Periodic evaluations of the ethogram		Presence/absence of foot and/or behavioral injuries in the medium term	robustness and durability relative to the species	Objective evaluation of drainage		Evaluation of the use of such substrate by the animals	production of a list of materials usable for each species	Actual use by the animals	dimensions sufficient to shelter all animals	Possibility to close/open the access (not always free)		Even in the complexity of the environment, animals must be able to be located	Possibility of remote monitoring	The possibility of hiding should not limit the staff's ability to observe the animals		In some indoor containment situations, evaluate the presence of lamps that mimic the solar spectrum		Periodic evaluation with ethogram.	Remote observation in sensitive species	Surface/number of feeders and waterers: vary by species		Analysis of projects during implementation phase (prior to construction)		Reference to current literature	Objective examination of structures by one or more experts	I would worry first about ensuring that the public can be contained in the visitor area	Current literature	Professional thermometers	Refer tu current literature	Presence of air circulation meters	Periodic analysis of air quality	Periodic chemical-physical analysis		Refer to literature	Recent studies show the sensitivity of some species to the flickering of normal light bulbs: verify	Presence of photoperiod regulators for indoor installations
11	14	Mapping control for calculating animal space availability, assessment of environmental parameters, and their management	Control and verification of containment enclosures, their operation, and periodic inspection plan	Check management efficiency	Equipment for parameter control	Verify the dimensions and layout according to species-specific guidelines	Check the management efficiency and the psychophysical state of the housed animals	Follow the guidelines and instructions of the coordinators	Check the psychophysical state of the animals and record any signs of intraspecific aggression	Control of the layouts and the spaces actually usable	always a check on the psychophysical state of the animals	Evaluate if an adequate number of accessory enclosures are present	verify the presence of service enclosures/boxes not visible to the public	Check how the animals move	check if there have been any reported illnesses related to slipping or foot injuries	Inspection of sections, possibly including cleaning activities	any technical data sheets of the substrate-flooring	Check the structures in relation to the number of animals, verify if they are available for all	health status, coat condition, and cleanliness of the animals	Evaluate the number and suitability of indoor sections and shelters	check temperatures and the presence of temperature-humidity measuring equipment	Check the usability of dedicated sections	control of usage methods and the welfare and physical conditions of the animals	Verify the interaction of animals with the environment and their activity time	Study animal behavior, have them observed by students or recent graduates for scientific articles/theses	Verify the accessibility of the department by visitors and if there are sides where visitors cannot access	Study animal behavior, have them observed by students or recent graduates for scientific articles/theses	Verify the exposure of the department and how the sun "moves."	Study animal behavior, have them observed by students or recent graduates for scientific articles/theses	Verify the structures and spaces	Study animal behavior, have them observed by students or recent graduates for scientific articles/theses	Verify feeder dimensions based on the number of animals	Check various feeding points and their usage	Check if there have been past incidents	Verify construction methods and guarantees provided by builders/designers	Verify the presence of double fencing (for legally and factually dangerous animals)	Verify construction methods and guarantees provided by builders/designers, check for past incidents	Verify the presence of double fencing (for legally and factually dangerous animals)	Have an internal emergency plan drafted in case of incident-escape with dangerous animal	Dedicated specific technical equipment	Recording operating parameters and periodic maintenance of equipment	Verification of dedicated equipment and suitability of installations (certifications of technicians)	Check for dustiness, measurement of CO2-NH3 with specific equipment (as done in livestock farming)	Review internal recording systems	Periodic checks by the analysis laboratory	Direct visual inspection of the lighting in the department	Possible use of a lux meter	Gather information on respective light/dark cycles	Check if there are dedicated devices (timers with day/night programs)
12	14	Presence of dedicated care facilities	Suitability of outpatient facility	Possibility of isolation if necessary	Privacy			Section dimensions in relation to the mass of the animal	Evaluate if a species is solitary or gregarious			Possibility of separation		Possibility of cleaning	Possibility of removal	Presence of slopes and drains in indoor sections		Evaluate their presence	Evaluate their accessibility to all individuals	Presence	Size based on the number of animals			Presence of structural enrichments	Presence of occasional enrichments	Presence of shelters or better prepared areas				Presence of conspecifics		Different food dispensers present in the exhibit		Presence of locks and padlocks		Fencing and containment non traumatic barriers		Fences must prevent direct contact between visitors and animals		Presence of thermometers and hygrometers in the departments		Presence in indoor departments of ventilation, windows, or ventilation outlets		Daily monitoring of water parameters and compilation of dedicated logs		Presence in internal departments of suitable devices to reproduce circadian rhythms (timer-controlled lights).		Presence of timed lighting systems for species that do not have access to outdoor areas
13	14	Specific guidelines(EAZA/WAZA...)	in the absence of specific guidelines, evaluation by curator + veterinary facility	Specific guidelines (EAZA/WAZA...)	In the absence of specific guidelines, evaluation by the Curator and the facility's veterinarian	Specific guidelines (EAZA/WAZA...)	In the absence of specific guidelines, evaluation by the Curator and the facility's veterinarian	Specific guidelines (EAZA/WAZA...)	In the absence of specific guidelines, evaluation by the Curator and the facility's veterinarian	Specific guidelines (EAZA/WAZA...)	In the absence of specific guidelines, evaluation by the Curator and the facility's veterinarian	Specific guidelines (EAZA/WAZA...)	In the absence of specific guidelines, evaluation by the Curator and the facility's veterinarian	Specific guidelines (EAZA/WAZA...)	In the absence of specific guidelines, evaluation by the Curator and the facility's veterinarian	Specific guidelines (EAZA/WAZA...)	In the absence of specific guidelines, evaluation by the Curator and the facility's veterinarian	Specific guidelines (EAZA/WAZA...)	In the absence of specific guidelines, evaluation by the Curator and the facility's veterinarian	Specific guidelines (EAZA/WAZA...)	In the absence of specific guidelines, evaluation by the Curator and the facility's veterinarian	Specific guidelines (EAZA/WAZA...)	In the absence of specific guidelines, evaluation by the Curator and the facility's veterinarian	Specific guidelines (EAZA/WAZA...)	In the absence of specific guidelines, evaluation by the Curator and the facility's veterinarian	Specific guidelines (EAZA/WAZA...)	In the absence of specific guidelines, evaluation by the Curator and the facility's veterinarian	Specific guidelines (EAZA/WAZA...)	In the absence of specific guidelines, evaluation by the Curator and the facility's veterinarian	Specific guidelines (EAZA/WAZA...)	In the absence of specific guidelines, evaluation by the Curator and the facility's veterinarian	Specific guidelines (EAZA/WAZA...)	In the absence of specific guidelines, evaluation by the Curator and the facility's veterinarian	Specific guidelines (EAZA/WAZA...)	In the absence of specific guidelines, evaluation by the Curator and the facility's veterinarian	Specific guidelines (EAZA/WAZA...)	In the absence of specific guidelines, evaluation by the Curator and the facility's veterinarian	Specific guidelines (EAZA/WAZA...)	In the absence of specific guidelines, evaluation by the Curator and the facility's veterinarian	Specific guidelines (EAZA/WAZA...)	In the absence of specific guidelines, evaluation by the Curator and the facility's veterinarian	Specific guidelines (EAZA/WAZA...)	In the absence of specific guidelines, evaluation by the Curator and the facility's veterinarian	Specific guidelines (EAZA/WAZA...)	In the absence of specific guidelines, evaluation by the Curator and the facility's veterinarian	Specific guidelines (EAZA/WAZA...)	In the absence of specific guidelines, evaluation by the Curator and the facility's veterinarian	Specific guidelines (EAZA/WAZA...)	In the absence of specific guidelines, evaluation by the Curator and the facility's veterinarian
15	14	size and technical characteristics of isolation space tailored to the facility under review and the needs of various hosted animals	Facility's capacity to isolate sick or stressed animals from individual exhibits	Dimensions and technical characteristics of the isolation space tailored to the facility under examination and the needs of the various animals housed	Sufficient technical expertise in the staff	Evaluation of the ecological and ethological characteristics of each species	Adequacy of the LSS (Life Support System) to ensure a high-quality water resource	No clear stress factors related to density should emerge in any individual housed in the tanks	Check for the presence of courtship behaviors	Dimensions, shape, and hydrodynamics of tanks in relation to the needs of different species	evaluation of the technical characteristics of the LSS	Presence of curatorial tanks with characteristics suitable for maintaining the various organisms to be moved	appropriate equipment and skills in the staff to perform the relocation	Type of substrate in relation to the needs of individual species	management methods (cleaning, replacement, supplementation) of the substrate by the staff	Floor composition	Drainage system design	Evaluation of the type and quality of products and materials used in relation to the needs of individual species	management methods (cleaning, replacement, supplementation) of the substrate by the staff	Evaluation of spaces and materials used depending on the species	evaluation of security to prevent escape	Evaluation of surfaces and materials used according to the needs of individual species	evaluation of the access method	Clear stress factors should not emerge, attributable to the absence of complexity, in any individual housed in the tanks	Prior evaluation of the ecological and ethological characteristics of individual species	Check for the presence of refugium areas and assess their characteristics based on the needs of the hosted species		Check for the presence of suitable spaces	Verify the management protocol and the health status of each individual animal	Evaluation of the complexity and suitability of the exhibit in relation to the needs of the hosted species.				Check facility characteristics regarding the danger posed by the individual hosted species	Verify technical precautions and management protocols applied to prevent escapes	Correct sizing and design of breaking loads of materials used and structures built		Correct sizing and design of breaking loads of materials used and structures built.		Presence of suitable detection systems.	Daily data storage	Presence of suitable ventilation system	Presence of on-site and remote alarm system for ventilation failure	Evaluation of the method of detection and storage of key chemical-physical parameters		Evaluation of the type of spectrum provided, the photoperiod, and the methods of management and installation.		Verification of intervention methods in the system for programming the photoperiod
16	14	shelter	Possibility of isolation	Tank dimensions/possibility for animals to be alone if they wish	Possibility of staff intervention	Minimum dimensions according to the law		Animal size vs. tank size	Possibility of shelters			Access to animals	presence of separate tanks/areas	Drainage capacity of the substrate / floor hygiene		Type of flooring and slopes	presence of drainage areas			Shelters sufficient for all animals in the section		Space size vs number of animals		Ethological observations		Presence of a suitable number of shelters relative to the number of animals				Presence of separate accessible areas		Presence of		Approach possibility	Escape possibility	Species characteristics	Too broad question	Public impossibility to enter	Safety for personnel	Depends on species	Depends on species	Indoor or outdoor exhibit?	Floor plan and exposure?	Conformity to the natural environment of the species		Conformity to the natural environment of the species		Conformity to the natural environment of the species.
17	14	Number of animals that can be housed	% of species that can be housed among those present	Number of animals that can be housed	% of species that can be housed, out of the species present	% of sections with appropriate dimensions		% of sections with appropriate densities		% of sections with appropriate dimensions		% of sections that offer this possibility		% of sections with correct substrate or flooring		% of sections that offer proper drainage		% of suitable sections		% of sections that offer this possibility		% of sections that offer this possibility		% of departments that offer it		% of departments offering this possibility				% of departments offering this possibility				% of departments offering this condition		% of departments offering this condition		% of departments offering this condition		% of departments offering this situation		% of departments offering this condition		% of departments offering this condition.		% of departments offering this condition		% of departments offering this condition
18	14	Animal cleaning		Correct expression of maternal behavior		Absence of stereotypies	Possibility of rest	absence of aggressive behaviours	Absence of injuries	Absence of stereotypies	absence of apathy	Absence of injuries		Animal cleanliness	Injuries (foot, joint)	Animal cleanliness	Absence of injuries	Absence of aggressive or apathetic behaviors	absence of injuries	Animal cleaness		Absence of behaviors indicating discomfort due to inadequate temperatures				Absence of behaviors indicating anxiety/fear		Maintaining over time the % of animals that spontaneously seek direct sunlight		Absence of injuries		nutrition status	Absence of agonistic interactions	Absence of injuries		Absence of injuries				Animal health		Animal health (absence of respiratory, enteric diseases)		Animal health		Absence of behaviors indicating anxiety or frustration		Absence of behaviors indicating anxiety or frustration
19	14													Cleaness		species-specificity		Presence or absence		Dimension																According to guidelines		According to guidelines		According to european guidelines		According to guidelines		Not applicable		According to guidelines		According to the considered species
20	1
22	14	Guidelines	Scientific literature	Guidelines	scientific literature	Guidelines	scientific bibliography	Guidelines	scientific bibliography			Guidelines	scientific bibliography	Guidelines	scientific bibliography	Guidelines	scientific bibliography	Guidelines	scientific bibliography	Guidelines	scientific bibliography			Guidelines	Scientific bibliography			Outdoor department or skylights		Presence of shelters and complexity of the department		Multiple foraging points		Guidelines		Guidelines		Guidelines		Guidelines	Scientific bibliography	Guidelines	Scientific bibliography	Guidelines	Scientific bibliography	Guidelines	Scientific bibliography	Guidelines	Scientific bibliography
23	14	EAZA guidelines, where applicable	Scientific literature	EAZA guidelines, where present	scientific literature	EAZA guidelines, where present	scientific bibliography	EAZA guidelines, where present	scientific bibliography			EAZA guidelines, where present	scientific bibliography	EAZA guidelines, where present	scientific bibliography	EAZA guidelines, where present	scientific bibliography	EAZA guidelines, where present	scientific bibliography	EAZA guidelines, where present	scientific bibliography							Presence of outdoor department	Presence of windows/skylights	Presence of burrows/shelters/visual barriers as reported in Cr.9		Presence of multiple foraging points, where necessary	Presence of multiple watering points, where necessary	EAZA guidelines, where present		EAZA guidelines, where present		EAZA guidelines, where present		EAZA guidelines, where present	Scientific bibliography	EAZA guidelines, where present		EAZA guidelines, where present	Scientific bibliography	EAZA guidelines, where present	Scientific bibliography	EAZA guidelines, where present	Scientific bibliography
27	14	EAZA guidelines, where applicable	Scientific literature	EAZA guidelines, where present	scientific literature	EAZA guidelines, where present	scientific bibliography	EAZA guidelines, where present	scientific bibliography			EAZA guidelines, where present	scientific bibliography	EAZA guidelines, where present	scientific bibliography	EAZA guidelines, where present	scientific bibliography	EAZA guidelines, where present	scientific bibliography	EAZA guidelines, where present	scientific bibliography							Presence of outdoor department or windows/skylights		Presence of burrows/shelters/visual barriers as reported in Cr.10		Presence of multiple foraging points where necessary		EAZA guidelines, where present		EAZA guidelines, where present		EAZA guidelines, where present		EAZA guidelines, where present	Scientific bibliography	EAZA guidelines, where present		EAZA guidelines, where present	Scientific bibliography	EAZA guidelines, where present	Scientific bibliography	EAZA guidelines, where present	Scientific bibliography
28	14
29	14	Presence of facilities	Strumentation	Presence of facilities		Presence of facilities		In view of the species knowledge and EAZA guidelines				Ask about the organization in these cases		Visibly		Visibly		Visually and by asking		Visibly	Dimension			Visibly						In sight		Visibly		Understanding the steps involved in designing a department in a certain way according to guidelines	According to guidelines	Understanding the steps involved in designing a department in a certain way according to guidelines.	According to species guidelines	Understanding the steps involved in designing a department in a certain way	According to guidelines	Suitable measurement instruments present in a fixed or otherwise manner	According to EAZA guidelines	According to EAZA guidelines				Visibly		Asking how the alternation is organized
30	14									Effective utilization of available spaces		Presence of at least one facility that can be used for the separation/introduction of new specimens						They must be present and especially they must be available - which is not always really possible if the animals are forced outdoors				Ideally, outdoor structures should have sheltered areas that allow animals (all individuals) to easily endure adverse weather conditions, especially of limited duration										Evaluation of the place and supply methods and their adequacy for ALL specimens present
31	14
32	14	Dimension	Possibility to sanitize	Cleaning								E' presentePresent	Not present	Adequate for the species in question	Not adequate for the species in question	Adequate for the species in question	Not compliant with species requirements	Presence	Absence	Dimension														Species guidelines		According to species guidelines		According to guidelines		According to EAZA guidelines		According to guidelines				According to guidelines		Alternation organized according to species needs
33	14	suitable space	sanitizability									Presence of separation sections	absence of separation sections	Species-specific suitability	non-species-specific suitability	Compliant	Not compliant	Presence	Absence	Dimension										Yes		Yes		Species guidelines		According to species guidelines		According to guidelines		According to guidelines								According to species needs
34	14	Dimensions, LSS (Life Support System), chemical and physical parameters	access	Dimensions, LSS (Life Support System), chemical and physical parameters	Access	Guidelines		Species guidelines (when available)	Age, sex ratio (based on the species)			Presence of curatorial sections		Species biology	Species guidelines			oxicity control of materials	absence of sharp parts	Technical strength of the structure				SPecies biology/ethology		Ratio of available hiding places/individuals	Access and possibility of inspecting hiding places	With presence of adequate shaded area				Analysis of different food administration methods	Analysis of training type when necessary.	Control of the good condition of animal containment devices	Control of the proper use of animal containment devices	Species biology	According to species guidelines			Monitoring deviation from the optimal range of physical parameters suitable for the species	Physical parameter record check	Control management of air filters in closed departments	Control of air currents	Control frequency and type of analysis performed	Control management of data storage and deviations from optimal ranges.	Control of data recording for the photoperiod provided throughout the year	Control of the presence of guidelines for managing public events near the departments/tanks	Control of data recording for the photoperiod provided throughout the year	Control of the presence of guidelines for managing public events near the departments/tanks
35	14	size/shape	Isolation of rooms/facilities from the rest of the exhibition	Size/shape	Isolation of rooms/facilities from the rest of the exhibit and animal group	Animals behaviour	Animals health	Aggressiveness/behavior	Health status	Animal behavior	distribution within the enclosure/tank	Construction of enclosure/tank	presence of gates/baskets/extra enclosures	Animal behaviour	animal health conditions	Presence of drainage channels	floor material	Size/number of structures	animal/structure-nest ratio, etc.	Material/size of shelters		Ease/availability of reaching internal sections		Zones that reproduce natural habitats	Pairing/reproduction	Distribution of animals within the enclosure/tank	Behavior/aggression	Animal health		Hiding places of different sizes/isolated zones		Feeder sizes and quantities		Gates/reduced accessibility		Material type	Dimensions/shape	ratio fences size/animal dimensions	Type/characteristics of animals	Presence of suitable equipment		Presence of suitable equipment/thermostats.		Adherence to specific ranges for each hosted species		Mating/reproduction/molting	Animal health	Animal behavior/health/appetite	Mating/reproduction/molting
36	14	Sound survey indicating noise levels below 2 decibels evaluated against background noise	Limited access to other animals and keeper/veterinarian	Phonographic evaluation to detect the decibel levels in the section	Evaluation of the access level - frequency of the section visited by other animals and staff	Evaluation of a surface area that must be within or above the minimum and optimal values, assessed based on the species and the weight of the animal	Preparation of a table that lists for each species and for each age/weight category of animals in captivity a minimum and an optimal surface area	Indicator of minimum - optimal surface area required for the species and for the animal category	Phonographic indicator of the number of decibels, which should not exceed three, calculated above the background noise level	Survey, based on a) species, b) size, c) environmental enrichment, of the structure's 'dead spaces'	Calculation of minimum space per head net of the structure's 'dead spaces'	Modularity of the facility's construction design	Minimum requirements each module must have in terms of area, environmental enrichment, microenvironments	Flooring/substrate dustiness index	Flooring/substrate compactness/granulometry index	Evaluation of the permeability index or permeability ratio (Ip) of the soil - surface of the structure. Defines the minimum amount of permeable surface of the structure/area	Evaluation of the degree of porosity (GP) of the material that makes up the 'covered' part of the structure's surface	Evaluation of the dustiness and hygroscopicity of the material	Evaluation of the biodegradability time of the material	Temperature and ventilation	Humidity level	Absence of obstacles or restrictions affecting access	Suitability of internal sections for Temperature/Air Exchange/Humidity	Absence of behaviors indicating alarm, alert, stress, maladaptation, stereotypy	Physiological manifestation of social aggression in species or related taxa	Absence of behaviors indicating alarm, alert, stress, maladaptation, stereotypy	Physiological manifestation of social aggression in species or related taxa. Reproductive activity and genetic attitude	Evaluation of Lux levels in the structure and presence of "open" areas for sunlight exposure.	Evaluation of serological parameters of 1-25-dihydroxycholecalciferol, parathyroid hormone, and calcitonin levels. Evaluation of cell-mediated activity via in vitro stimulation tests of lymphocytic and macrophage activity	Evaluation of cortisol levels in feces, hair, serum, etc	Absence of behaviors indicating alarm, alert, stress, maladaptation, stereotypy	Evaluation of adequate BCS (Body Condition Score), assessment of any nutritional deficiencies.	Evaluation of cortisol levels in feces, hair, serum, etc	Evaluation of technical design characteristics.	24-hour video surveillance through closed-circuit camera systems of access/escape routes and shelters in general	Design characteristics of shelters: evaluation of minimum/optimal measures of ditches, fence height/necessity of electrification/double fencing/burial of netting and poles, etc., based on species or taxon	Creation of construction tables with minimum-optimal safety requirements for each parameter per species	Design characteristics of shelters: evaluation of minimum/optimal measures of ditches, fence height/necessity of electrification/double fencing/burial of netting and poles, etc., based on species or taxon	Shielding characteristics for blocking entry/exit of vector insects - especially for species prone to transmitting zoonotic pathogens (e.g., arboviruses).	Minimum and maximum detection thermometers. Hygrometers. Anemometers	Automatic alarm systems connected to thermostats and to devices generally for detecting parameters in tanks or shelters.	Control of air quality in terms of: dustiness; concentration of spores/fungi (environmental plates)/gas concentrations (ammonia - CO2/CH4), H2S present.	Prevalence of rhino-bronchopulmonary diseases over time. Mortality due to respiratory diseases.	Evaluation of chemical, physical, and microbiological parameters of water to be conducted regularly	Evaluation of parameters based on temperature and turnover/circulation rate.	Evaluation of LUX.	Evaluation of the average LUX of the structure (light areas and shadow areas)	Evaluation of stress parameters (see previous answers)	Evaluation of intraspecific aggression parameters
37	12	size	possibility to keep animals calm	Proper cleaning	tranquility	Each species has its own		Depends on the species				Adequate place to do what is required		The substrate is suitable for the species		Adequate for the species in question		The presence or not	the adequate number	Type	Size
38	14	Is it possible to disinfect?				Species guidelines												Compliance with the guidelines for the species in question		Can they accommodate the animals present in the exhibit? (dimensions)				Does it respect the guidelines										Respect of of species-specific guidelines		Do they comply with guidelines or the standard generally expected in similar structures for containing that species?		Adherence to guidelines for the species and/or standards in similar zoo structures for that species		Adherence to guidelines prescribed for the species in question		If there are guidelines for the species, the parameters specified in them must be respected		Adherence to parameters specified for that species from established guidelines		If there are species-specific guidelines, the parameters contained in them must be respected		Respect for the alternation as established by scientific literature for the species in question
39	14
[truncated: 50 more columns]

## Sheet: REGULATION
Themes		Nv 2 - DAILY MONITORING THE HEALTH CONDITIONS OF THE ANIMALS ACCORDING TO THEIR SPECIES		Nv 4 - ROUTINE EXAMS, INCLUDING PARASITOLOGICAL ONES		Nv 7 - REGULAR IMPLEMENTATION OF PREVENTIVE MEDICINE INTERVENTIONS		Nv 8 - GUARANTEE OF ROUTINE VETERINARY CARE		Nv 9 - ROUND-THE-CLOCK VETERINARY ASSISTANCE AVAILABLE THROUGHOUT THE ENTIRE WEEK		Nv 10 - IMMEDIATE CARE AND ATTENTION BY THE VETERINARIAN FOR ANY ANIMAL IN CONDITIONS OF STRESS, ILLNESS, OR INJURY		Nv 11 - ADEQUATE AVAILABILITY OF TRANQUILIZERS AND ANESTHETICS IN THE FACILITY		Nv 13 - CORRECT HANDLING OF ANIMALS TO AVOID STRESS OR JEOPARDIZE THE ANIMALS' GOOD PHYSICAL AND PSYCHOLOGICAL CONDITION		Nv 14 - TRAINING OF THE STAFF RESPONSIBLE FOR THE ANIMALS TO IMMEDIATELY COMMUNICATE ANY IMPEDIMENTS IN CARRYING OUT THEIR DUTIES TO THE MANAGEMENT		Nv 64 - ADEQUATE STRUCTURES AND EQUIPMENT FOR THE RECOVERY AND CONTAINMENT OF ANIMALS WITHIN THE ZOOLOGICAL FACILITY		Nv 65 - ADEGUATE STRUTTURE ED ATTREZZATURE PER IL TRASPORTO DEGLI ANIMALI		Nv 18 - ADEQUATE CLEANING OF THE ENCLOSURES		Nv 19 - ADEQUATE TANKS CLEANING		Nv 20 - REGULAR MONITORING OF WATER QUALITY IN THE TANKS		Nv 24 - EFFECTIVE AND SECURE PROGRAM FOR CONTROLLING INVASIVE SPECIES		Nv 25 - COMPLIANCE FOR HYGIENE STANDARDS IN THE STORAGE OF FOOD AND BEVERAGES FOR ANIMALS		Nv 27 - COMPLIANCE FOR HYGIENE STANDARDS IN FOOD AND BEVERAGES PREPARATION		Nv 28 - USE OF SEPARATE TOOLS FOR PROCESSING MEAT AND VEGETABLES		Nv 29 - ADHERENCE TO HYGIENE STANDARDS IN FOOD AND BEVERAGE ADMINISTRATION		Nv 30 - CLEANING AND DISINFECTION OF EQUIPMENT AND SURFACES USED FOR FOOD AND BEVERAGES PREPARATION AND SERVING		Nv 31 - QUARANTINE/ISOLATION SPACES COMPLIANT WITH THE NEEDS AND CHARACTERISTICS OF THE INDIVIDUALS PRESENT WITHIN THEM		Nv 32 - APPROPRIATE DURATION AND MANAGEMENT OF ANIMALS IN ISOLATION/QUARANTINE		Nv 33 - ACQUISITION AND IMPLEMENTATION OF VETERINARY INSTRUCTIONS FOR CLEANING AND DISINFECTION OF ENCLOSURES AND ISOLATION/QUARANTINE TANKS		Nv 21 - PROPER CLEANING AND DISINFECTION OF ISOLATION OR QUARANTINE ENCLOSURES AND TANKS
Answer ID	Last page compiled
3	15	Nutrition and hydration assessment	Behavioural changes	cortisolemia	valutazione qualitativa del comportamento	esami ematochimici	verifiche ambientali	esami fisico/clinici		esame fisico/clinico degli animali		modifiche comportamentali		tenuta armadietto farmaceutico anche in modalità informatica		formazione del personale	strumentazione adeguata	formazione del personale		materiale adeguato - certificazioni		strutture e attrezzature riconosciute da autorità competente		formazione del personale	materiale (strumenti e detergenti) adeguato e certificato	formazione del personale	materiale (strumenti e detergenti) adeguato e certificato	analisi fisico-chimica e batteriologica		gestione attrezzature per limitare ingresso animali	modalità e procedure definite	gestione locali di stoccaggio	modalità e procedure di gestione definite	formazione del personale		formazione del personale		formazione del personale	strumentazione adeguata e procedure definite	formazione del personale	strumentazione adeguata e procedure definite	spazi definiti e concordati con autorità competente (Servizio veterinario ASL)		gestione concordata con autorità competente (ASL, Servizio veterinario)		formazione del personale		gestione concordata con Servizio veterinario competente
4	15	Record keeping	ispezione a campione e su sospetto					presenza di nominativo e contratto attivo con personale veterinario		presenza di procedura completa di tabelle reperibilità e contatti telefonici				valutazione presenza scorta registrata in vetinfo	valutazione registro carico/scarico farmaci.	evidenza di formazione del personale	evidenza di supervisione del personale					valutare autorizzazioni al trasporto e omologazioni o contratti con ditte specializzate								procedura completa	registrazioni	controllo a campione		ottimale se alimenti a maggior rischio sottoposti periodicamente a controllo microbiologico				indicazioni scritte	evidenza supervisione	ottimale se procedura validata da controlli microbiologici su superfici						presenza di indicazioni scritte per ogni quarantena/isolamento effettuati (controllo a campione)
5	15	controllo delle grandi funzioni organiche	presenza di pattern anomali	registro esami	evitare introduzioni di animali selvatici	trattamento antiparassitario	vaccinazioni	registro		equipe di veterinari con reperibilità	mini clinica interna	isolamento e cure immediate instaurate e monitorate dal veterinario		registro e armadio dei farmaci		equipe specialista multidisciplinare		corsi di aggiornamento obbligatori		biosicurezza		normativa vigente		registro pulizie con adeguati prodotti		controllo diretto		controllo sanitario e registro		sterilizzazione		magazzino a norma controllato, tracciabilità degli alimenti		registro, controllo e verifiche		stanze separate e kit separati		controllo e staff specializzato		ditta specializzata e registro		essenziale per tutti gli animali ospitati		ultimi della catena	disinfezione prima e dopo	verbali registro		ditte specializzate su raccomandazioni veterinarie
6	15	Esame visivo dello stato e, ove applicabile, del comportamento		esame parassitologico delle feci almeno semestrale	analisi chimico-cliniche annuali	Vaccinazione laddove possibile		Presenza di un veterinario fisso o convenzionato ("direttore sanitario")	Attrezzatura minima in dotazione al veterinario	orari di disponibilità del personale veterinario		Periodo della giornata in cui gli animali sono sotto osservazione da parte di personale addetto	Tempo medio di intervento del veterinario in caso di chiamata			Una sorta di "registro infortuni" degli animali								controlli ambientali su superfici tramite dipslides da effettuare almeno trimestralmente	controllo ambientale dell'aria (muffe e microorganismi) da effettuare almeno trimestralmente									controllo visivo delle superfici e delle attrezzature	controllo microbiologico trimestrale (dipslides)	presenza di due diversi kit di utensili				controllo visivo delle superfici e delle attrezzature	controllo batteriologico trimestrale (dipslides)			disponibilità di spazi di quarantena		presenza di un manuale di istruzioni specifico con procedure ben descritte	registro della pulizia e disinfezione
7	15
8	14	n. registrazioni sottoscritte/n. di giornate nel periodo valutato		n. di esami effettuati/n. di esami programmati		n. di interventi effettuati/n. di interventi programmati		n. di registrazioni della presenza del veterinario/n. di giornate in cui è programmata la presenza		emergenze sanitarie verificatesi (data e ora)/intervento del veterinario nei tempi previsti (data e ora)				quantità di farmaci presenti/quantità utilizzata nell'anno precedente				corsi di formazione effettuati dal singolo operatore/corsi di formazione programmati		strutture e attrezzature presenti/strutture e attrezzature previste in procedura contenimento		come alla tematica 64		registrazione interventi di pulizia/interventi di pulizia programmati	quantità di detergenti - disinfettanti utilizzati/interventi di pulizia effettuati	come tematica n. 18		n. esami visivi-di laboratorio/n. esami programmati		monitoraggio trappole roditori/monitoraggio programmato	n. di interventi rodenticidi effettuati/n. di esiti sfavorevoli al monitoraggio											strutture di quarantena presenti/strutture di quarantena previste in autorizzazione		periodo di isolamento-quarantena effettuato/periodo di isolamento quarantena previsto in procedura o nella norma	n. di esami diagnostici effettuati/n. di esami previsti in procedura o nella norma	tamponi batteriologici favorevoli alla fine della disinfezione/n. di tamponi batteriologici effettuati
9	15	registrazione giornaliera da parte dei keeper di ogni variazione	osservazione giornaliera dell'animale	tenuta di un "diario di bordo"	schede di monitoraggio periodico	prelievi e campionamenti fatti bene, utilizzare laboratori accreditati	lavorare con tesisti su singoli progetti	avere una clinica veterinaria sempre disponibile alla quale appoggiarsi	avere veterinari interni, come obbligatorio per legge	contratto di collaborazione con la clinica	veterinari reperibili interni	ambulatorio interno al parco	recinti di degenza - spostamento animali interni	armadietto con farmaci interno (scorta)	veterinario reperibile con scorta propria	buona attrezzatura	attestati corsi di formazione specifici	mezzi di comunicazione : ricetrasmettenti, telefoni	corsi di formazione specifici	attrezzature e strutture idonee anche in proporzione alla collezione zoologica	cosi di formazione specifici	mezzi omologati-registrati	patentini da trasportatore	controllo da parte dei keeper senior	riunioni dedicate	valutazione dei parametri dell'acqua	aggiornamenti formazione	controlli interni giornalieri	controlli da laboratori periodici	contratto con ditta specializzata	piantina con posizionamento esche, schede tecniche dei prodotti utilizzati, registrazione delle operazioni di aggiunta-cambio esche	locali dedicati esclusivi	piano disinfestazioni-formazione	DPI e procedure dichiarate	corsi aggiornamento-formazione	strumenti - attrezzature dedicate	spazi e personale separati	attrezzature dedicate	formazione periodica	procedure indicate	schede tecniche dei prodotti utilizzati	struttura dedicata e riconoscita	procedure indicate-formazione	con registrazione	concordato con AULSS	registrazione degli interventi	attestati di formazione	monitoraggi ambientali periodici	formazione personale
10	15	stato del sensorio ( normale reattività a stimoli naturali o provocati)	comportamenti anomali	programma e protocollo per l'esecuzione degli esami	registrazione degli esiti	programma degli interventi, specifico per specie e categoria	regsitrazione degli interventi eseguiti	numero dei veterinari che prestano assistenza	qualifica/competenza adeguata dei veterinari in merito ad animali da zoo	numero dei veterinari che prestano assistenza	qualifica/competenza adeguata dei veterinari in merito ad animali da zoo	presenza in loco di un veterinario / garanzia di un tempo massimo di intervento nel caso di veterinari non in loco	disponibilità di farmaci e attrezzature presso la struttura	elenco dei farmaci considerati necessari	verifica periodica ( con scheda inventario) dei farmaci di cui sopra	formazione del personale addetto ( documentazione di formazione/ esperienza)	disponibilità attrezzature e strutture idonee per le diverse specie e gruppi tassonomici	presenza di procedura ed eventuale modulistica	registrazione delle segnalazioni	elenco delle strutture e attrezzature disponibili	registrazione dei casi di impiego ( vedi commenti)	elenco delle strutture e attrezzature disponibili	registrazione in caso di inconvenienti durante l'uso	valutazioni visive periodiche da personale specificamente indicato, con registrazione dell'esito della verifica	disponibilità di prodotti per la pulizia specifici	valutazioni visive periodiche da personale specificamente indicato, con registrazione dell'esito della verifica	disponibilità di prodotti per la pulizia specifici	programma di monitoraggio	registrazione di campionamenti, esiti, ed eventuali azioni adottate in caso di esami sfavorevoli	definizione degli animali invasivi da controllare, e relative procedure di controllo	valutazione dell'efficacia del programma di controllo, su base visiva diretta durante le ispezioni da terzi e sulla base delle registrazioni da tenersi da parte di chi esegue materialmente le misure di controllo	condizioni strutturali e funzionali ( per locali refrigerati) dei locali utilizzati	stato di conservazione di cibi e bevande	condizioni strutturali e funzionali dei locali utilizzati	formazione del personale addetto	istruzioni operative sulla lavorazione/preparazione dei cibi	verifica sul campo della presenza di attrezzature separate e del loro uso corretto	pulizia contenitori adibiti al trasporto di cibi e bevande, e dei contenitori in cui vengono somministrati	intervallo di tempo tra la preparazione e la somministrazione	presenza di procedura o istruzioni operative	presenza di attrezzature e prodotti idonei a quanto sopra	numero degli spazi, da valutarsi in rapporto alla quantità di specie/gruppi ospitati aventi diverse esigenze e caratteristiche	caratteristiche strutturali degli spazi e sistemi di arricchimento ambientale	protocollo che stabilisce i periodi ( anche in base all'origine degli animali e/ o al motivo ) e le modalità di gestione	registro degli animali tenuti in isolamento/quarantena con relativi periodi	protocollo per la pulizia e disinfezione dei reparti e delle vasche di isolamento/quarantena	registrazione delle indicazioni veterinarie, fornite come procedura continua o in caso di esigenze specifiche	valutazioni visive periodiche da personale specificamente indicato, con registrazione dell'esito della verifica	disponibilità di prodotti per la pulizia specifici
11	15
12	15	numero di addetti che si occupano degli animali	numero di controlli nel corso della giornata	evidenza della presenza di un piano sanitario scritto che preveda una serie di esami periodici, tra cui i parassitologici	evidenza che gli interventi di cui sopra siano effettivamente messi in atto	evidenza della presenza di un piano di medicina preventiva, che comprenda vaccinazioni contro le malattie della specie	evidenza che il piano suddetto venga applicato	numero dei medici veterinari specializzati addetti all'assistenza zooiatrica	presenza di locali e specifiche attrezzature adibiti alla cura degli animali	presenza di uno o più medici veterinari in sede o eventualmente su chiamata 24h/24		evidenza di una procedura di intervento scritta per casi di cure urgenti immediate	evidenza di un registro di segnalazione di situazioni di malessere/stress degli animali da parte degli operatori	presenza di attrezzature per la somministrazione di anestetici o sedativi e per l'eventuale ricovero di animali al risveglio dall'anestesia.	presenza di anestetici e sedativi detenuti chiusi in luoghi sicuri	evidenza di formazione del personale sulla manipolazione degli animali		presenza di una procedura per segnalare impedimenti nello svolgimento delle proprie mansioni		presenza di adeguate strutture per contenimento degli animali (recinti di adeguata altezza, doppi cancelli, recinzione elettrificata, fossati ecc)	predisposizione di piani di emergenza da seguire nel caso di fuga degli animali e presenza di adeguate attrezzature per il recupero degli stessi	presenza di automezzi/contenitori regolarmente autorizzati ai sensi della vigente normativa (reg. 1/2005)	presenza di automezzi/contenitori dotati di sistemi di riscaldamento/climatizzazione per le specie per le quali sono necessari	evidenza di una procedura di pulizia e disinfezione dei vari reparti	evidenza di recinti, vasche, teche in condizioni igieniche adeguate	evidenza di un regolare monitoraggio della qualità dell'acqua		presenza di esiti analitici adeguati a seguito di monitoraggio dell'acqua		presenza di azioni volte al controllo degli infestanti (piani di derattizzazione, descrizione principi attivi utilizzati, registrazione dei trattamenti ecc...)		presenza di locali dedicati allo stoccaggio di cibo separati a seconda delle varie tipologie di alimenti, in condizioni igieniche idonee	acqua di abbeverata proveniente da acquedotto o comunque sottoposta a controlli periodici	evidenza del mantenimento della catena del freddo per il cibo deperibile		presenza di utensili dedicati esclusivamente alla lavorazione di carne ed esclusivamente ai prodotti di origine vegetale		contenitori per il trasporto del cibo e mangiatoie e abbeveratoi in buone condizioni igieniche, lavabili e disinfettabili		evidenza di attrezzature e superfici per la preparazione del cibo pulite	eventuali esiti di tamponi di superfice effettuati	presenza di locali per la quarantena/isolamento individuati per le varie specie, di idonee dimensioni, puliti e confortevoli		presenza di una procedura per l'introduzione di animali di nuovo ingresso		presenza di una procedura stilata dal medico veterinario responsabile sulla pulizia e disinfezione dei locali isolamento/quarantena		evidenza di reparti e vasche in buone condizioni igieniche
13	4
15	15	Pattern comportamentali	Assunzione del cibo	Body condition score	Esame coprologico	Vaccinazione quando disponibili	Trattamenti antiparassitari quando disponibili	Visita degli animali	Diagnostica laboratoriale o per immagini	Contatto diretto con il professionista	Disponibilità di attrezzatura diagnostica nella struttura o nelle immediate vicinanze	possibilità di visita tempestiva	possibilità di alloggio-ricovero in condizioni idonee alo stato patologico osservato	presenza di armadietto farmaceutico	presenza di locali per poter esercitare le manovre mediche	preparazione dei keepers	teche-ricoveri pensati per le manipolazioni ed immobilizzazione degli animali	sistemi digitali di comunicazione immediata	chiaro organigramma e distribuzione delle mansioni	preparazione dei keeper, protocolli collaudati	strutture-alloggi-teche-gabbie già progettati per lo scopo segnalato	preparazione dei keeper, protocolli collaudati	mezzi di trasporto autorizzati allo scopo	protocolli scritto delle prassi di pulizia e disinfezione	verifica delle strumentazioni utilizzate	protocolli scritto delle prassi di pulizia e disinfezione	verifica delle strumentazioni utilizzate	verifica del protocollo operativo scritto	verifica del materiale utilizzato	verifica del protocollo scritto	verifica degli strumenti utilizzati	verifica del protocollo scritto	verifica degli alimenti, delle bevande, delle schede di controllo scritte	verifica di eventuali protocolli scritti	verifica delle manovre di preparazione			verifica del protocollo scritto	verifica della somministrazione	verifica del protocollo scritto	verifica dei disinfettanti	valutazione delle strutture	valutazione dei protocolli, scritti	verifica dei protocolli scritti	verifica delle cartelle cliniche degli animali già quarantenati	verifica dei protocolli scritti	verifica dei prodotti utilizzati	verifica dei protocolli scritti	verifica dei prodotti disinfettanti
16	15	ispezione visiva dei singoli soggetti e del loro ambiente	presenza di check list	presenza di cartelle cliniche		schede cliniche veterinarie	registro cartaceo o informatizzato keeper	presenza contratto assunzione di veterinari all'interno della struttura		richiesta numero di veterinari contrattati per la struttura specifica	valutazione contratto	numero veterinari assunti nella struttura	schede cliniche animali	valutare le autorizzazioni rilasciate dalle ASL di competenza	idoneità della struttura a detenere farmaci tranquillanti ed anestetici	competenze oggettive (corsi certificati) dello staff coinvolto		corsi di formazione messi a disposizione dell'azienda per ciascun membro dello staff zoologico (keeper, veterinari, biologi etc)	qualità dei corsi di formazione /enti accreditati e specifici	fornire elenco completo delle strutture/attrezzature necessarie	verificare reale presenza delle suddette	presenza di permessi ASL		verificare che deiezioni siano quotidianamente allontanati dalle aree- controlli microbiologici acqua per animali acquatici	substrati puliti	controlli microbiologici	presenza sistemi filtrazione funzionanti	presenza di analisi certificate		ispezione degli ambienti per verificare effettiva limitata o assente presenza animali invasivi	registro degli interventi	registro pulizie e temperature aree stoccaggio		controlli a sorpresa dei locali in cui vengono preparate le diete	analisi microbiologiche su alcuni tipi di alimenti	presenza di set di utensili separati	presenza di procedure scritte visibili a tutti	modalità conservazione cibo prima della somminitrazione	igenizzazione mani operatore o utilizzo dpi	presenza procedure chiare e precise	ispezione degli ambienti e dello strumentario	dimenioni aree e separazione fisica da altre aree zologiche		valutare presenza di protocolli scritti	valutazioni analisi cliniche	controllo registri o email		registro delle pulizie	ispezione visiva
18	15	si alimenta regolarmente	grandi funzioni organiche espletate	emocromo	ematobiochimico	tamponi microbiologici ambientali	esami necroscopici	cartelle cliniche aggiornate	ricette elettroniche emesse	numero di veterinari contrattualizzati	reperibilità veterinaria	numero di animali assistiti	ricette elettroniche emesse	armadietto farmaceutico	ricette elettroniche emesse	formazione certificata del personale	aggiornamento della formazione	procedure standard scritte e diffuse	modelli di segnalazione	verifica visiva	numero e tipologia adeguata per ogni specie ospitata	verifica visiva	numero di strutture ed attrezzature adeguata per ogni tipologia di specie ospitata	elenco e tipologia di detergenti e disinfettanti utilizzati	fatture di acquisto dei detergenti e dei disinfettati	valutazione visiva	esiti dei tamponi ambientali	esiti di esami chimici	esiti di esami microbiologici	procedure operative standard di controllo degli animali invasivi	fatture di acquisto di materiale destinato al controllo degli animali invasivi	procedure standard di IGIENICHE NELLO STOCCAGGIO DEL CIBO E DELLE BEVANDE PER GLI ANIMALI	verifica visiva	preparazione del personale	verifica visiva	istruzione del personale	verifica visiva	formazione del personale	verifica visiva	formazione del personale	tamponi ambientali	spazi adeguati per ogni specie presente	elenco e piantina dei reparti di quarantena /isolamento	procedure operative per l'isolamento di ogni specie ospitata	formazione del personale	procedure operative	formazione del personale	procedure operative	formazione del personale
19	15
20	15	Presenza di eventuali anomalie di comportamento rispetto al solito	Anomalie nel consumo della razione alimentare	esami sierologici e parassitologici all'ingresso nella struttura variabili a seconda del gruppo tassonomico	esami sierologici e parassitologici all'uscita dalla struttura variabili a seconda del gruppo tassonomico			Obbligo di uno o più veterinari in qualità di responsabili sanitari e del benessere degli animali ospitati				Cartella clinica individuale che dimostri che dopo la segnalazione di una anomalia vi sia stato un intervento, una diagnosi, una terapia e una rivalutazione				Utilizzo di personale adeguatamente formato.		Presenza di tale obbligo in un regolamento interno validato dal responsabile della struttura		Presenza di un documento che ne attesti la presenza e le modalità di uso validato dal responsabile della struttura		Presenza di un documento che ne attesti la presenza e le modalità di uso validato dal responsabile della struttura		Scheda operativa con cronoprogramma attività di pulizia e disinfezione per ciascun reparto		Scheda operativa con cronoprogramma attività di pulizia e disinfezione per ciascun reparto		Esame chimico-fisico e batteriologico ad intervallo semestrale o in caso di cambiamento fonte di approvvigionamento o manutenzione dell'impianto				Scheda di controllo periodico a firma Responsabile della struttura o suo delegato		Manuale operativo e scheda di controllo vidimata da responsabile struttura o suo delegato		Procedura operativa indicante anche le modalità di stoccaggio, utilizzo, pulizia e disinfezione degli utensili		Procedura operativa indicante anche le modalità di stoccaggio, utilizzo, pulizia e disinfezione delle attrezzature		Procedura operativa indicante le modalità di utilizzo, pulizia e disinfezione		Documento organizzativo con relativa procedura di utilizzo a firma del responsabile della struttura		Procedura operativa inerente i singoli gruppi tassonomici		Documento prescrittivo a cura del veterinario e scheda di eseguita attività firmata dal responsabile della struttura e da veterinario prescrivente		Procedura operativa
21	15	check visuale del keeper degli animali e, come sempre, avvisa il veterinario in caso di anomalie/alterazioni		esame feci, esami ecografici, esami del sangue, ....... dipende dagli animali di cui si parla. Non si puo' fare di tutta l'erba un fascio		esame feci, esami ecografici, esami del sangue, ....... dipende dagli animali di cui si parla. Non si puo' fare di tutta l'erba un fascio		presenza di almeno un veterinario residente		Si, se il veterinario viene adeguatamente pagato per ció								dotazione di radio, telefoni e/o altri strumenti che permettano una comunicazione immediata, non solo alla direzione, ma anche al veterinario, keepers, ....		gabbie di diverso tipo/attrezzature per il trasporto in sicurezza degli animali/ attrezzature per anestesia a distanza						personale adeguato		parametri chimici dell'acqua giornalieri		presenza di contratto con una ditta specializzata e non "fai date"		temperatura adeguata nei locali di stoccaggio	pulizia e disinfezione dei locali di stoccaggio	temperatura adeguata nei locali di preparazione del cibo	pulizia e disinfezione dei locali di preparazione del cibo	pulizia e disinfezione degli utensili		pulizia e disinfezione dei somministratori di cibo e bevande (ciotole, secchi, ....)		frequenza di pulizia e disinfezione		spazi adeguati ad ogni specie considerata	possibilitá di controllare gli animali senza necessariamente entrare nello spazio/locale di quarantena			presenza di un registro dove il kkeper/addestratore firma che il trattamento prescritto dal veterinario venga somministrato		registro dove si appunta la frequenza della pulizia
22	11	la struttura deve avere keeper formati che sappiano occuparsi in modo professionale delle specie di cui si occupano	il personale deve essere messo al corrente di una procedura atta allo scopo	corrispondenza fra esami eseguiti e quelli previsti dal piano di prevenzione		presenza di un programma	compilazione di quanto eseguito	contratto di collaborazione o dipendenza diretta con uno o più professionisti		presenza di contratto ad hoc				? Non è permesso dalla legge! Non sono strutture riconosciute ai sensi della legge sui farmaci		formazione del personale		presenza di procedura		in base alla tipologia di animale presente nella struttura sarà il direttore responsabile che deciderà che tipo di adeguata struttura o attrezzatura sia necessaria		rispetto delle normativa europea		osservazione del reparto		osservazione delle vasche		in base al tipo di vasca e quindi di specie il monitoraggio andrà fatto tenendo presente gli standard previsti		presenza di una procedura per il controllo dei "pests"		esame a vista		esame a vista				esame a vista		esame a vista		in base agli standard previsti per la specie presente		presenza procedura secondo quanto stabilito dalla normativa		chiedere al veterinario		a vista
23	15	presenza keeper	presenza di procedura	corrispondenza fra esami fatti ed esami previsti da piano profilassi		presenza di un piano prevenzione	compilazione dello stesso	contratto veterinario		contratto veterinario		veterinario lascia traccia del suo lavoro: prescrizioni, ecc				formazione del personale		presenza di procedura										in base la tipo di vasca e alla specie seguendo gli standard previsti		presenza/procedura dei controlli delle specie		esame visivo del rispetto normativa						esame a vista		esame a vista		in base agli standard previsti a diverse delle specie		presenza procedura area isolamento		specifiche del veterinario		a vista
24	15	schede cliniche	etogrammi	esami coprologici una volta all'anno , esami del sangue quanto necessario		registrazione delle vaccinazioni	registrazione anche di tutte le procedure di medicina preventiva	obbligo del veterinario in struttura per zoo licenziati ai sensi del Dlgs 73/2005		obbligatoria per zoo licenziati ai sensi del Dlgs 73/2005		registrazione delle procedure veterinarie	obbligo di contratto scritto con un veterinario esperto in medicina degli animali da zoo e selvatici	obbligo di comparazione da parte degli ispettori / controllori , tra i farmaci presenti e il numero di animali ospitati		corsi obbligatori per i keeper	accertamento delle capacità veterinarie attraverso valutazione di un idoneo curriculum vitae	stesura di protocolli obbligatori per il personale afferente						obbligatorietà di protocolli scritti dal veterinario						protocollo scritto per la lotta agli animali invasivi, come procedure interne da adoperare	contratto obbligatorio con ditte specialistiche come indicato nel Dgls 73/2005	indicato in specifico protocollo scritto		adeguati mezzi di protezione individuale		indicati nei protocolli scritti	obbligo di separazione dei locali					Ogni quarantena deve essere allestita nel massimo rispetto delle caratteristiche etologiche delle specie ospitate		30 giorni obbligatori come indicato nella legge ex 92/65 CEE		procedura scritta obbligatoria		obbligatoriamente specificate nelle procedure scritte
25	15	necessario		ed esami istologici di ruotine anche sugli animali deceduti		necessario		H 24		fondamentale su qualsiasi tipologia di struttura, sia di piccole che di grandi dimensioni.
26	15	peso corporeo	presenza di feci normali secondo la specie	esame parassitologico	termografia se possibile	scheda clinica con un report adeguato/ZIMS	veterinario specializzato per eseguire gli interventi nelle specie	veterinario sotto contratto, presente full time	Consulenti veterinari specializzati presenti 1-2 volte all'anno	veterinario sotto contratto con reperibilita	consulenti veterinari specializzati nelle taxa presenti sotto contratto	attrezzature adeguate presenti nello zoo		registro ordini e stupefacenti		certificati di corsi ed aggiornamenti dalle persone in contatto con gli animali		chiara gerarchia con le responsabilita ben definite	organigramma per facilitare la comunicazione	controllo regolare da esperti delle taxa presenti		controlli regolari		controlli regolari	esami ambientali regolari	esami regolari dell'acqua		tramite laboratorio qualificato	registro dei controlli	programma di controllo		controllo della zona di stoccaggio.	controllo del cibo e delle bevande a livello microbiologico, qualitativo	aggiornamento del personale	controlli dal responsabile	orario e/o zona di lavoro separata	abbastanza attrezzature per lavorare con le due categorie	aggiornamenti ed istruzioni per il personale	controlli dal responsabile	aggiornamenti per il personale nell'utilizzo di disinfettanti	controllo nella zona dal responsabile	superficie adeguati	localizzazione della struttura	periodo deve essere adeguato alla specie	alimentazione ed arricchimento deve essere adeguato alla specie	disinfezione con prodotti a rotazione	il prodotto usato deve essere scelto secondo le specie e secondo la presenza di animali	protocolli di pulizia per il personale	registro per la pulizia
27	14	protocolli		protocolli veterinari		protocolli veterinari		contratto con uno o più veterinari o veterinari assunti dalla struttura.		si chiede qual'è l'organizzazione		si chiede quali sono le procedure quando si trova un animale malato-ferito...		a vista e chiedendo al veterinario		formazione del personale		protocolli		a vista		a vista		a vista		a vista		a vista	protocolli di pulizia e frequenza	presenza del programma		a vista		a vista, organizzazione della cucina	protocolli	strumenti differenziati		protocolli		protocolli		a vista		protocolli		protocolli		a vista	protocolli
28	15	ASSUNZIONE REGOLARE DI ALIMENTO	INTERESSE ALL'AMBIENTE CIRCOSTANTE	PERCENTUALE DI ESAMI ESEGUITI RISPETTO A QUALLI PROGRAMMATI NEL PIANO ANNUALE DI PREVENZIONE DELLE MALATTIE		NUMERO DI INTERVENTI PREVENTIVI EFFETTUATI / NUMERO INTERVENTI PROGRAMMATI NEL PIANO ANNUALE.		NUMERO DI GIORNATE DI PRESENZA DEL/DEI MEDICI VETERINARI / SETTIMANA	NUMERO DI INTERVENTI MEDICI VETERINARI STRAORDINARI / NUMERI DI INTERVENTI MEDICOVETERINARI PROGRAMMATI (STATO SANITARIO GENERALE)	TEMPO MEDIO DI INTERVENTO DEL MEDICO VETERINARIO IN CASO DI RICHIESTA	RIDUZIONE DEL NUMERO DI RICHIESTE DI INTERVENTO RISPETTO A UN DATO STORICO (AD ESEMPIO NEL CORSO DELL'ANNO PRECEDENTE).	TEMPO MEDIO DI INTERVENTO DEL MEDICO VETERINARIO IN CASO DI RICHIESTA	RIDUZIONE DEL TEMPO MEDIO DI INTERVENTO DEL MEDICO VETERINARIO IN CASO DI RICHIESTA (SU UN DATO STORICO DI RIFERIMENTO)	NUMERO DI INTERVENTI EFFETTUATI CON TRANQUILLANTI ED ANESTETICI ACQUISITI EXTRA SCORTA / NUMERO DI INTERVENTI TOTALI EFFETTUATI CON TRANQUILLANTI ED ANESTETICI		TASSO DI MORTALITA'/INFERMITA' NEGLI INTERVENTI STRAORDINARI DI MANIPOLAZIONE (SPOSTAMENTI DA UN EXIBIT AD UN ALTRO, TRASPORTO, CONTENIMENTO, ECC.)		RIDUZIONE DELLA TEMPISTICA DI COMUNICAZIONE RISPETTO AD UN DATO STORICO DI RIFERIMENTO		NUMERO DI INCIDENTI-LESIONI IN ANIMALI MANIPOLATI / NUMERO TOTALE DI INTERVENTI DI MANIPOLAZIONE.		NUMERO DI INCIDENTI - LESIONI - MORTALITA' / NUMERO TOTALE DI ANIMALI MOVIMENTATI		INCREMENTO DEL NUMERO DI PATOLOGIE LEGATE ALLA CARENZA DI IGIENE, RISPETTO A DATO STORICO DI RIFERIMENTO.		INCREMENTO DEL NUMERO DI PATOLOGIE LEGATE ALLA CARENZA DI IGIENE, RISPETTO A DATO STORICO DI RIFERIMENTO.		NUMERO DI INTERVENTI DI MONITORAGGIO ESEGUITI / NUMERO DI INTERVENTI PROGRAMMATI		NUMERO AVVISTAMENTI SPECIE INVASIVA CONSIDERATA / NUMERO AVVISTAMENTI PRECEDENTI ALL'ADOZIONE DEL PROGRAMMA		ESITI NEGATIVI SU CAMPIONI MICROBILOGICI PERIODICI AMBIENTALI E DEGLI ALIMENTI / TOTALE DI CAMPIONI	ESITI NEGATIVI SU CAMPIONI CHIMICI (ES. AFLATOSSINE SU FORAGGI STOCCATI) / TOTALE DI CAMPIONI	INCREMENTO DELL'INCIDENZA DI PROBLEMATICHE GASTROENTERICHE RISPETTO AL DATO STORICO DI RIFERIMENTO.	TAMPONI/CAMPIONI FAVOREVOLI / TOTALE DI ALIMENTI CAMPIONATI DOPO PREPARAZIONE.	INCREMENTO DELLA CROSS CONTAMINATION IN CAMPIONI PRELEVATI NELL'AMBITO DI UNA PROGRAMMAZIONE, RISPETTO AL DATO STORICO DI RIFERIMENTO.		INCREMENTO DELL'INCIDENZA DI PROBLEMATICHE GASTROENTERICHE RISPETTO AL DATO STORICO DI RIFERIMENTO.		NUMERO DI TAMPONI MICROBIOLOGICI CONFORMI / NUMERO DI TAMPONI TOTALI		CONFORMITA' STABILITA CON LISTA DI CONTROLLO DA PREPARARE SECONDO LE SPECIE ANIMALI		RISPETTO DEI TEMPI COGENTI DI QUARANTENA (ALMENO 30 GIORNI SECONDO EX DIRETTIVA 92/65/CEE)	RISPETTO DELLE NORME COGENTI (AHL) RELATIVE AI REQUISITI SANITARI PREVISTI NELLE MOVIMENTAZIONI ANIMALI	NUMERO DI INTERVENTI PRESCRITTI DAL VETERINARIO ESEGUITI / NUMERO DI PRESCRIZIONI TOTALI DEL VETERINARIO.		ESITI NEGATIVI SU CAMPIONI E TAMPONI MICROBIOLOGICI ESEGUITI SULLE SUPERFICI / TOTALE DEI CAMPIONI-TAMPONI
29	15	ASSUNZIONE REGOLARE DI ALIMENTO	INTERESSE ALL'AMBIENTE CIRCOSTANTE	PERCENTUALE DI ESAMI ESEGUITI RISPETTO A QUALLI PROGRAMMATI NEL PIANO ANNUALE DI PREVENZIONE DELLE MALATTIE		NUMERO DI INTERVENTI PREVENTIVI EFFETTUATI SU QUELLI PROGRAMMATI NEL PIANO ANNUALE.		NUMERO DI GIORNATE DI PRESENZA DEL/DEI MEDICI VETERINARI / SETTIMANA	NUMERO DI INTERVENTI MEDICI VETERINARI STRAORDINARI / NUMERI DI INTERVENTI MEDICO-VETERINARI PROGRAMMATI (STATO SANITARIO GENERALE)	TEMPO MEDIO DI INTERVENTO DEL MEDICO VETERINARIO IN CASO DI RICHIESTA	RIDUZIONE DEL NUMERO DI RICHIESTE DI INTERVENTO RISPETTO A UN DATO STORICO (AD ESEMPIO NEL CORSO DELL'ANNO PRECEDENTE).	TEMPO MEDIO DI INTERVENTO DEL MEDICO VETERINARIO IN CASO DI RICHIESTA	RIDUZIONE DEL TEMPO MEDIO DI INTERVENTO DEL MEDICO VETERINARIO IN CASO DI RICHIESTA (SU UN DATO STORICO DI RIFERIMENTO)	NUMERO DI INTERVENTI EFFETTUATI CON TRANQUILLANTI ED ANESTETICI ACQUISITI EXTRA SCORTA / NUMERO DI INTERVENTI TOTALI EFFETTUATI CON TRANQUILLANTI ED ANESTETICI		TASSO DI MORTALITA'/INFERMITA' NEGLI INTERVENTI STRAORDINARI DI MANIPOLAZIONE (SPOSTAMENTI DA UN EXIBIT AD UN ALTRO, TRASPORTO, CONTENIMENTO, ECC.))		RIDUZIONE DELLA TEMPISTICA DI COMUNICAZIONE RISPETTO AD UN DATO STORICO DI RIFERIMENTO		NUMERO DI INCIDENTI-LESIONI IN ANIMALI MANIPOLATI / NUMERO TOTALE DI INTERVENTI DI MANIPOLAZIONE.		NUMERO DI INCIDENTI - LESIONI - MORTALITA' / NUMERO TOTALE DI ANIMALI MOVIMENTATI		INCREMENTO DEL NUMERO DI PATOLOGIE LEGATE ALLA CARENZA DI IGIENE, RISPETTO A DATO STORICO DI RIFERIMENTO.		INCREMENTO DEL NUMERO DI PATOLOGIE LEGATE ALLA CARENZA DI IGIENE, RISPETTO A DATO STORICO DI RIFERIMENTO.		NUMERO DI INTERVENTI DI MONITORAGGIO ESEGUITI / NUMERO DI INTERVENTI PROGRAMMATI		NUMERO AVVISTAMENTI SPECIE INVASIVA CONSIDERATA / NUMERO AVVISTAMENTI PRECEDENTI ALL'ADOZIONE DEL PROGRAMMA		ESITI NEGATIVI SU CAMPIONI MICROBILOGICI PERIODICI AMBIENTALI E DEGLI ALIMENTI / TOTALE DI CAMPIONI	ESITI NEGATIVI SU CAMPIONI CHIMICI (ES. AFLATOSSINE SU FORAGGI STOCCATI) / TOTALE DI CAMPIONI	INCREMENTO DELL'INCIDENZA DI PROBLEMATICHE GASTROENTERICHE RISPETTO AL DATO STORICO DI RIFERIMENTO.		INCREMENTO DELLA CROSS CONTAMINATION IN CAMPIONI PRELEVATI NELL'AMBITO DI UNA PROGRAMMAZIONE, RISPETTO AL DATO STORICO DI RIFERIMENTO.		INCREMENTO DELL'INCIDENZA DI PROBLEMATICHE GASTROENTERICHE RISPETTO AL DATO STORICO DI RIFERIMENTO.		NUMERO DI TAMPONI MICROBIOLOGICI CONFORMI / NUMERO DI TAMPONI POSITIVI		CONFORMITA' STABILITA CON LISTA DI CONTROLLO DA PREPARARE SECONDO LE SPECIE ANIMALI		RISPETTO DEI TEMPI COGENTI DI QUARANTENA (ALMENO 30 GIORNI SECONDO EX DIRETTIVA 92/65/CEE)	RISPETTO DELLE NORME COGENTI (AHL) RELATIVE AI REQUISITI SANITARI PREVISTI NELLE MOVIMENTAZIONI ANIMALI	REGISTRAZIONE DEGLI INTERVENTI EFFETTUATI SU APPOSITA SCHEDA		ESITI NEGATIVI SU CAMPIONI E TAMPONI MICROBIOLOGICI ESEGUITI SULLE SUPERFICI / TOTALE DEI CAMPIONI-TAMPONI
30	15	Check multichoice da compilare		differenziata a seconda di famiglie animali. Quindi periodica e in eventuale rapporto con malattie epidemiologicamente rilevanti del territorio		In relazione alle specie e alle condizioni epidemiologiche del territorio		Reperibilità e REALE competenza del professionista certificando l'aggiornamento professionale nella medicina del settore		Reperibilità h24		procedure diagnostiche adeguate				buone pratiche veterinarie		aggiornamenti						check pre-redatto da compiare								secondo normativa vigente		secondo normative vigenti		diversificare con indicatori						conformi alle esigenze delle specie		a seconda delle specie e delle caratteristiche epidemiologiche del territorio		compilazione moduli		compilazione moduli
31	15					anamnesi,diagnosi clinica e poi analisi diagnostiche		giornaliera in collaborazione con i keeper	esperienza del professionista del settore	contratti approvati dall'ordine dei veterinari e controfirmati dal ministero con validità pluriennale	presenza e collaborazione continua e costante	tempistica. presenza di gabinetto veterinario interno alla struttura, attrezzature , e preparazione dell'equipe		indispensabili e sotto stretta sorveglianza del medico veterinario		preparazione dei keeper, tempo ed esperienza nel settore , curriculum	obbligo da parte delle strutture di programmare corsi di perfezionamento e aggiornamento dei keeper	figure professionali da individuare con corsi specifici da parte degli organi di controllo		indispensabili, come zona di quarantena ,gabbie , shabot,e stanze isolate		verifica da parte delle autorità competenti e registro degli spostamenti con possibilità di accedere al sistema elettronico in banca dati nazionali		ispezionare a fondo tutti i reparti e gli ambienti ad essi destinati	verifica degli strumenti e delle attrezzature e uso da parte del personale con i relativi patentini per mezzi meccanici					utilizzo da parte del personale di adeguati mezzi con deroghe da parte dell'ispra per determinati animali senza molte cavilli burocratici		formulari e registri delle celle		utilizzo dei sistemi di prevenzione con materiale adeguato e non riciclabile e evitare lo spreco delle derrate						presenza di materiale utilizzato giornalmente e disinfettanti		non unica per tutte le specie tassonomiche ma diversificate		ispezione periodica degli organi di controllo ed anche a sorpresa		condivise dalle autorità competenti e aggiornamenti on line
32	15	esame clinico visivo degli animali				frequenza determinate patologie riscontrate		per tutti i gruppi tassonomici		frequenza di chiamate in repereibilità notturna/diurna		prontezza dell' intervento		farmaci residui		stereotipie successive a manipolazione		utilizzare delle procedure specifiche		stress dell' animale nel corso del recupero		eventuali lesioni causate agli animali		frequenza di infezioni negli animali sopitati		presenza di mucillagine	colore dell' acqua	esiti analitici		numero di animali invasivi ritrovati		valutazione organolettica cibo		contaminazione crociata		contaminazione crociata				contaminazione degli alimenti		assenza di stereotipie	arricchimento ambientale	stress		salubrità degli ambienti		test di routine microbiologici
33	15	corretto consumo di cibo e acqua	produzione di feci coerente	esami ematologici nelle specie in cui è possibile e dove ci sono dati scientifici adeguati	controllo delle parassitosi	quarantena per i nuovi arrivi	esami microbiologici periodici	visita clinica		presenza del veterinario di giorno e reperibilità notturna				armadietto farmaceutico adeguato alle specie e in base alla normativa		personale adeguatamente formato				valutazione delle strutture in base alle specie detenute		dimensioni delle gabbie/altre strutture e densità degli animali adeguate per la specie						analisi chimiche di base compresa la salinità		planimetrie delle trappole per roditori - reti anti volatili				separare la preparazione degli alimenti dei carnivori rispetto agli altri		separare gli utensili	se si utilizza lo stesso piano, disinfezione tra una preparazione e l'altra			cariche microbiche delle superfici periodiche (1-2 volte anno)				operatori specifici per questo compito oppure possibilità di cambiarsi tra un reparto e l'altro
34	14	la struttura deve avere keeper formati che sappiano occuparsi in modo tecnicamente corretto delle specie di cui si occupano	il personale deve essere informato sulle procedure adatte allo scopo	esami parassitologici	esami eventualmente previsti dal piano di prevenzione	Esistenza di un programma eseguito		Esistenza di un rapporto contrattuale	Evidenze oggettive (registrazioni della sua presenza)	Esistenza di un rapporto contrattuale	Evidenze oggettive (registrazioni della sua presenza)					Formazione/aggiornamento del personale		Presenza di una procedura specifica				Il rispetto delle norme minime europee		Valutazione visiva del reparto		Valutazione visiva delle vasche				Presenza di una procedura di controllo specifica		Controllo visivo su ordine e pulizia generali		Controllo visivo su ordine e pulizia generali				Controllo visivo		controllo visivo		Standard previsti per la specie presente		Procedura conforme alla normativa				controllo visivo
35	15
[truncated: 51 more columns]

## Sheet: WELLBEING
Themes		Wb 1 - PRELIMINARY EVALUATION BEFORE INTRODUCING A NEW SPECIES TO THE FACILITY		Wb 2 - PRELIMINARY EVALUATION BEFORE INTRODUCING A NEW SPECIMEN TO THE FACILITY		Wb 3 - COMPOSITION OF SOCIAL GROUPS TAKING INTO ACCOUNT SPECIES CHARACTERISTICS		Wb 4 - INTRODUCTION OF NEW SPECIMENS INTO COMPATIBLE SOCIAL GROUPS		Wb 5 - REGULAR MONITORING OF GROUPS OF INDIVIDUALS		Wb 6 - ASSESSMENT OF THE IMPACT ON THE SOCIAL GROUP BEFORE AND AFTER THE REMOVAL OF ONE OR MORE OF ITS INDIVIDUALS		Wb 7 - ASSESSMENT OF THE IMPACT ON THE INDIVIDUAL BEFORE AND AFTER REMOVAL FROM HIS/HER SOCIAL GROUP		Wb 9 - VARIABILITY OF PROPOSED ENRICHMENTS		Wb 10 - USING POSITIVE REINFORCEMENT AS A FORM OF ENRICHMENT		Wb 11 - ENVIRONMENTAL ENRICHMENTS MONITORING		Wb 16 - POSSIBILITY OF IMPLEMENTING SPECIES-SPECIFIC BEHAVIORS		Wb 17 - OPPORTUNITIES FOR ANIMALS TO SOLVE PROBLEMS THAT LEAD TO POSITIVE EXPERIENCES		Wb 18 - OPPORTUNITY TO EXPERIENCE COMFORT, PLEASURE AND INTEREST		Wb 20 - OPPORTUNITY TO MAKE CHOICES IN THE USE OF THE SPACE PROVIDED BY YOUR DEPARTMENT/TANK		Wb 21 - POSSIBILITY FOR ANIMALS TO EXERCISE A CERTAIN DEGREE OF CONTROL OVER THE ENVIRONMENT PROVIDED BY YOUR DEPARTMENT/TANK		Wb 22 - OPPORTUNITY TO CHOOSE THE ACTIVITIES TO BE CARRIED OUT		Wb 23 CHOICE OF FOODS AS PART OF A BALANCED DIET		Wb 24 - ABILITY TO CHOOSE YOUR OWN SOCIAL INTERACTIONS		Wb 25 - METHODS OF INTERPRETATION AND EVALUATION OF THE DIFFERENT ASPECTS OF ANIMAL WELFARE		Wb 26 - FREQUENCY OF KEEPER-ANIMAL INTERACTIONS		Wb 27 - CHARACTERISTICS OF KEEPER-ANIMAL INTERACTION		Wb 29 - OPPORTUNITY FOR ANIMALS TO INTERRUPT INTERACTIONS WITH VISITORS AND MOVE AWAY		Wb 34 - CHOICE OF INDIVIDUALS FOR INTERACTIONS/PERFORMANCES TAKING INTO ACCOUNT THE CHARACTERISTICS OF THEIR SPECIES(S)		Wb 35 - CHOICE OF INDIVIDUALS TAKING INTO ACCOUNT THE BEHAVIOR AND CHARACTERISTICS OF THE INDIVIDUALS TO BE INVOLVED IN THE INTERACTIONS AND/OR PERFORMANCES
Answer ID	Last page
12	13	presenza procedura completa di registrazioni delle valutazioni effettuate	analisi a campione delle valutazioni effettuate	presenza procedura completa di registrazioni delle valutazioni effettuate	analisi a campione delle valutazioni effettuate	valutazione di un gruppo sociale: registrarne composizione, evidenze comportamentali, segni o sintomi indice di scarso benessere	confrontare quanto osservato con intervista e/o registrazioni effettuate dagli operatori	valutazione di un gruppo sociale: registrarne composizione, evidenze comportamentali, segni o sintomi indice di scarso benessere	confrontare quanto osservato con intervista e/o registrazioni effettuate dagli operatori	presenza procedura	presenza registrazioni e valutazione da parte dell'ispettore su un campione di esse	presenza di registrazioni relative agli spostamenti e valutazione da parte dell'ispettore della corrispondenza allo stato di fatto	se presenti eventi di allontanamento, valutarne registrazioni relative	se presenti eventi di allontanamento, valutarne registrazioni relative	confronto tra quanto registrato e quanto osservato dall'ispettore relativamente a evidenze comportamentali, segni o sintomi indice di scarso benessere					presenza di registrazioni														presenza di valutazioni scritte										tale evenienza deve essere prevista e descritta in procedura	eventuale possibilità di valutarne applicazione
13	13
14	13	presenza di un progetto delle modalità di inserimento della nuova specie all'interno della struttura (exhibit, personale abilitato, sicurezza,...) (si/no)		presenza di un progetto delle modalità di inserimento di un nuovo individuo (sicurezza e benessere) (si/no)	presenza area di quarantena sanitaria e personale qualificato (si/no)	rispetto dello stato di monogamia o poligamia delle specie	Il numero di individui è adeguato alle risorse disponibili (ripari, punti di alimentazione, spazio...)	sono presenti misure per assicurare un inserimento graduale dell'animale nel gruppo		numero di personale addetto sufficiente	quante volte viene eseguito il monitoraggio (es. quotidianamente=ottimo, 1 volta a settimana=insufficiente)									riferimento allo SPIDER e a protocolli similari per ideare, valutare l'efficacia e migliorare un programma di arricchimento		spazio adeguato	organizzazzione dell'exhibit che rispetti le esigenze specie specifiche	presenza di arricchimenti che prevedano il problem solving		adeguate aree di riposo	adeguata variabilità ambientale	complessità dell'ambiente	presenza di aree in cui gli animali possono nascondersi dalla vista dei visitatori							spazio sufficiente per individuo all'interno dell'exhibit (può sottrarsi dai compagni in caso di interazioni agonisitiche?)	possibilità di ripari per sottrarsi alla vista dei visitatori			frequenza del monitoraggio quotidiano		utilizzo di metodi NON coercitivi	presenza di aree e sistemi di sicurezza per il personale	presenza di ripari e aree "private" dove sottrarsi dalla vista dei visitatori		presenza di personale formato che possa scegliere e fare da intermediario nelle interazioni		presenza di personale formato che possa scegliere e fare da intermediario nelle interazioni
15	7	Specie già presenti e possibili incompatibilità o problemi		Spazio disponibile, quali aree e con quali caratteristichei	Caratteristiche del gruppo e di personalità dei singoli individui			caratteristiche degli individui presenti nel gruppo e delle dinamiche del gruppo, e caratteristiche dell'individuo da inserire				Dinamiche gruppali e comportamenti dei singoli individui		comportamenti e cambiamenti comportamentali rispetto a prima
16	13	spazi	risorse	spazi	arricchimento	spazi	arricchimento	spazi	risorse	svolgimento pattern comportamentali	addestramento	gerarchia	inserimento controllato	sottomissione	dominanza	tane, ricerca cibo, pattern sociali senza competizione		cibo premio		keeper esperti e commissione esterna	addestramento	enclosure ed arricchimenti adatti		problem solving cognitivo e associazione di azioni per raggiungere uno scopo con il cibo		premi e rifugi		spazio 3d		tana e controllo territorio		evita la routine		purché non si creino liti e alimentazione non idonea		scelta consapevole		controllo		numero di interazioni e tempo di interazioni	qualità di interazione	assenza di stress/paura		non sono d'accordo all'interazione con i visitatori		essenziale sulla base della socialità della specie e dell'imprinting ricevuto		stato emotivo durante training ed esibizioni
17	13
18	13	Disponibilità si strutture, spazi	preparazione del personale	disponibilità di risorse e strutture idonee	preparazione del personale	spazi idonei per momentanee separazioni, per poter far conoscere gli individui gradualmente	specifica formazione del personale	spazi di avvicinamento, presentazione dei nuovi esemplari ( es paratie fessurate, con parti trasparenti per vedersi ecc)	strumenti di monitoraggio a distanza, preparazione del personale	sistemi di monitoraggio a distanza (telecamere ecc)	monitoraggio diretto da personale specializzato	rilevazione indici di benessere diretti	sistemi di monitoraggio a distanza (telecamere ecc)	rilevazione indici di benessere diretti	sistemi di monitoraggio a distanza (telecamere ecc)	creazione di un'ampia gamma di arricchimenti	inserire l'arricchimento come attività costante all'interno dell'accudimento quotidiano	utilizzo del training gestionale e medico	personale specializzato dedicato	tempi di utilizzo interazione con gli arricchimenti	monitoraggio comportamentale degli animali	valutazione psicofisica degli animali	valutazioni delle espressioni fisiologiche tipiche della specie	training	valutazioni da personale specializzato	valutazione del comportamento animale	valutazione indici benessere	studio delle attività giornaliere	studio sull'uso degli spazi a disposizione	valutazione del comportamento		training	valutazione individuale	valutazione delle preferenze		studio delle interazioni		condizione psicofisica	valutazione del comportamento	valutazione dell'equilibrio psicofisico dell'animale in funzione della frequenza	monitoraggio dei parametri fisiologici e dei risultati ottenuti	rilevare eventuali differenze dei risultati gestionali in funzione dei differenti keeper	monitoraggio dei parametri del benessere animale nel corso del tempo	monitorare attentamente la predisposizione degli animali all'attività	far sottoscrivere le regole e le modalità di comportamento da osservare da parte dei visitatori	scelta degli individui in base al tipo di attività (calcando ciò che si fa negli interventi assistiti con animali IAA)	valutazione alla fine dell'attività con specifiche schede di monitoraggio	in base all'attività che si vuole fare	studio della predisposizione individuale, l'attività deve essere un ulteriore arricchimento per l'animale
19	13
20	4	spazio a disposizione		spazio a disposizione per le procedure di inserimento
21	12	valutazione del personale che decide le acquisizioni		valutazione del personale che decide le acquisizioni		valutazione del personale che decide le acquisizioni																complessità exhibit	competenza del personale responsabile			arricchimenti	struttura dell'exhibit	struttura exhibit				arricchimenti	formazione del personale addetto											struttura dell'exhibit		esperienza del keeper o chi decide l'interazione	training dell'animale
22	13	luogo in cui andranno i nuovi animali/possibilità gestionali della struttura ospitante (locali e personale)	caratteristiche fisiologiche degli animali e possibili agenti aziologici a cui sono sensibili o di cui possono essere carrier	caratteristiche fisiologiche e comportamentali	compatibilità con gruppo ricevente	prede/predatori	patogeni	caratteristiche fisiologiche (sesso, eta etc)	aggressività	interazioni sociali	livello aggressività	livello attività	alimentazione	attività	alimentazione, situazione clinica	differenza tra gli arricchimenti	frequenza di cambio degli arricchimenti	interesse dell'animale	variabilità	check list da compilare quotidianamente		manifestazione del comportamento specie specifico	ambiente idoneo alla specie	assenza di comportamenti stereotipati	interesse dell'animale	indicatori clinici	monitoraggio etologico	sufficiente spazio a disposizione per tutti i soggetti	presenza di ripari			possibilità di evitare interazioni se non volute		variabilità	gradimento	spazio sufficiente per evitare altri animali presenti	libertà di movimento nell'area	monitoraggio etologico		tempo passato con gli animali		livello di stimolo	volontà di partecipazione da parte dell'animale	libertà di movimento	spazio disponibile per allontanarsi	carattere dell'animale		pericolosità dell'animale	patogeni pericolosi per l'animale
23	13	spazi disponibili	caratterizzazione spazi	personalità	storia individuale	sesso	età	personalità	storia individuale	stereotipie comportamentali	livello di aggressività	comportamento sociale	interazioni sociali	anomalie comportamentali	livello di stress	frequenza di utilizzo	scelta	tempo	variabilità individuale	frequenza di utilizzo	abituazione	ecoetologia della specie	controllo ambiente	ecoetologia specie	differenze individuali	scelta arricchimenti	controllo ambiente	comportamenti stereotipati	valutazione dello stress	comportamenti stereotipati	livello di stress	comportamenti stereotipati	variabilità comportamentale			comportamenti stereotipati	livello di aggressività	ecoetologia della specie	osservazioni comportamentali					livello di aggressività intragruppo		personalità	grado sociale nella gerarchia	personalità	ruolo sociale nel gruppo
24	13	Dimensione e qualità degli spazi	Know how	Dimensione e qualità degli spazi	Know how	Dimensione e qualità degli spazi	Know how	Dimensione e qualità degli spazi	know how	Know how		know how		know how
25	13																			Frequenza di utilizzo (tempo passato in quel punto e suo 'utilizzo') e come varia nel tempo														Verifica del consumo delle varie fonti alimentari: da fare con bassa frequenza (non è un punto fondamentale, ma può afre qualche indicazione sul benessere dell'animalele))										Verifica della frequenza di interazione e di allontanamento		Definire un indicatore di stress (non so quale suggerire, ma penso di tipo comportamentale) per valutare i singoli individui esposti
26	13	Linee guida EAZA, ove presente	Consultazione di pareri di esperti (ad es. altre strutture che ospitano la specie)	Linee guida EAZA, ove presente	Consultazione di pareri di esperti (ad es. altre strutture che ospitano la specie)	Linee guida EAZA, ove presente	Bibliografia scientifica															Linee guida EAZA, ove present	Bibliografia scientifica.																					Presenza di tane/rifugi/barriere	Regole di comportamento per i visitatori	Linee guida EAZA, ove presenti	Bibliografia scientifica
28	13	Composizione del gruppo e struttura sociale	Necessità di spazio e struttura dello spazio	Valutazione dei precedenti successi e fallimenti con questa specie, incluso il successo riproduttivo	Raccomandazioni attuali dell'EAZA riguardo alla specie	Prove di aggressione intraspecie superiori ai livelli normali per la specie	Prove di individui che non sono accettati nella normale struttura sociale (per quelle specie che vivono in gruppi sociali)							Qualsiasi variante importante del comportamento normale e qualsiasi comportamento anormale		Presenza di una registrazione scritta dell'uso (tempo trascorso, comportamento) degli oggetti di arricchimento	Presenza di una registrazione scritta di quando l'arricchimento è stato proposto e di quando è stato rimosso					Valutazione dello spazio vitale delle specie per opportunità di mettere in atto tali comportamenti						Suddivisione dello spazio in aree di uso diverso.																Presenza di uno spazio liberamente accessibile solo agli animali e non al pubblico
29	13	Linee guida specifiche (EAZA/WAZA...)	In assenza linee guida specifiche, valutazione Curatore+veterinario struttura	Linee guida specifiche (EAZA/WAZA...)	In assenza linee guida specifiche, valutazione Curatore+veterinario struttura	Linee guida specifiche (EAZA/WAZA...)	In assenza linee guida specifiche, valutazione Curatore+veterinario struttura	Linee guida specifiche (EAZA/WAZA...)	In assenza linee guida specifiche, valutazione Curatore+veterinario struttura							Linee guida specifiche (EAZA/WAZA...)	In assenza linee guida specifiche, valutazione Curatore+veterinario struttura			Linee guida specifiche (EAZA/WAZA...)	In assenza linee guida specifiche, valutazione Curatore+veterinario struttura	Linee guida specifiche (EAZA/WAZA...)	In assenza linee guida specifiche, valutazione Curatore+veterinario struttura											Linee guida specifiche (EAZA/WAZA...)	In assenza linee guida specifiche, valutazione Curatore+veterinario struttura									Valutazione curatore e veterinario struttura				valutazione curatore e veterinario struttura
30	13	habitat adeguato																																										spazio sufficiente a disposizione degli animali per allontanarsi dal visitatore e presenza continua del keeper che monitorizza l'interazione e che puó decidere di interrompere l'interazione in qualsiasi momento se lo ritiene opportuno
31	13	linee guida	consultazione pareri esperti	linee guida	consultazione pareri esperti	linee guida	bibliografia scientifica															linee guida	bibliografia scientifica																					rifugi per l'animale, barriere per i visitatori	procedure	linee guida	bibliografia scientifica
32	13															utilizzazione di arricchimenti di tipo : Nutrizionaei, Cognitivo, Sensoriale, Strutturale				Utilizzo di schede mensili per i vari arricchimenti , corredati di foto o video da poter visionare
33	4
34	13	presenza di un dossier relativo alla nuova specie che si vuole acquisire		che l'operazione sia stata concordata all'interno dei programmi europei				presenza delle strutture idonee per permettere un processo di abituazione che si sviluppa nel tempo																				Valutazione che tutti gli esemplari possano operare delle scelte								valutare perché vi è un controllo delle interazioni sociali								presenza di ampie aree non accessibili al pubblico nelle exhibit walk-in (almeno il doppio di quelle calpestabili dal pubblico). Gli animali non possono essere circondati dal pubblico
35	13	etologia della specie	ecologia della specie	ontogenesi dell'individuo		osservazione conflitti		osservazione comportamenti	osservazione conflitti	osservazione comportamenti		Osseravazioni comportamenti		Osseravazioni comportamenti		interesse nel breve e lungo periodo	alternaza degli arricchimenti	interesse nel breve e lungo periodo		tempo di utilizzo (interesse nel breve periodo)	durata di utilizzo (interesse nel lungo periodo)	osservare se l'ambiente è costrutio sulle esigenze etologiche della specie	osservare se quel comportamento (naturale in quelle condizioni) può essere manifestato	presenza di arricchimenti ambientali idonei		tipologia costruttiva idoena alle caratteristiche etologiche		presenza di nascondigli o di strutture che inpediscano le scelte		osservare se l'ambiente è costruito sulle esigenze etologiche della specie	osservare se quel comportamento (naturale in quelle condizioni) può essere manifestato	osservare se l'ambiente è costruito sulle esigenze etologiche della specie		visionare i residui del pasto		osservare comportamento		analisi comportamento		numero di intereazioni nelle 24 ore		qualità dell'intereazione	temopo di intereazione	presenza di spazi adeguati fuopri visuale		Valutare comportamento		Valutare comportamento
36	13	bibliografia	linee guida se presenti	file popolamento vasca	Istitutional Collection paln					schede registrazione osservazioni animali										schede registrazione osservazione animali																spazi disponibili	nascondigli			piano giornaliero/settimanale lavori keeper su recinto/vasca				spazi recinto/vasca
37	13	Fattibilità di realizzare un reparto ad hoc	esperienza pregressa	Socialità del gruppo	Esperienza pregressa di inserimento e socializzazione	Comportamento	Sex ratio	sex ratio	comportamento	Diversità comportamentale	Isolamento	Comportamento sociale		comportamento individuale		Diversità comportamentale		Diversità comportamentale		Comportamenti normali	Diversità comportamentale	Comportamenti specie specifici	Diversità comportamentale	Diversità comportamentale	Presenza di motivazione	Diversità comportamentale	Un solo lato esposto al visitatore	Diversità del reparto	Un solo lato esposto al visitatore	Diversità nell'occupare le aree del reparto con un solo lato di esposizione al pubblico	Diversità comportamentale	presenza di aree diversificate nel reparto	diversità comportamentale	Dieta variegata	Cibo presentato in modalità differenziate	Diversità comportamentale	Interazioni sociali positive	Per specie	Per esperienza pregressa e personalità dell'individuo	Numero massimo di volte dell'interazione per esigenze di specie	Numero minimo per esigenze di specie	numero e durata di interazione di routine peer pulizie o pasti	presenza/assenza di interazione diretta	Nessuna attività di interazione	Area di accesso libero dell'animale all'area in presenza del visitatore	Nessun individuo	Assenza di interazione/esibizione	Assenza di interazione/esibizione	Nessun individuo
38	13	status RCP e approvazione coordinatore	possibilità di acquisire animali senza impatto su specie in wild	possibilità di garantire welfare individuo e riproduzione	possibilità di mantenere welfare altri inidvidui	spazio e gruppo sociale	risorse economiche per garanti e welfare ed eventuale isolamento in sottogruppi laddove inserimento problematico	abbinamenti tra individui	risorse per poter inserire animali gradualmente	preparare checklist apsetto, comportamento e salute	preparare checklist valutazione comportamenti naturali del gruppo	valutazione comportamentale e e variazioni dinamiche di dominanza e territoriali	variazione impatto su riproduzione accettabile?	valutazione del benessere individuo	valutazione impatto sulla socialità (es fenicottero diverso da aquila reale)	rotazione random di molteplici attività di enrichment	misurazione delle risposte individuali			tempo di utilizzo	modalità di utilizzo	elenco comportamenti in natura	valutazione qualiquantitativa dei singoli comportamenti individuali	osservazione qualiquantitativa	osservazione rispondenza a comportamenti repsenti anche in natura	molto difficile da valutare senza antropizzare ma è un challenge da proporre ai keeper		confronto tra spazi habitat naturale e artificiale	presenza di tracce di pacing e stereotipo					valutazione stato nutrizionale	valutazione fisiologica complessiva individuale e di gruppo (crescita, sviluppo, riproduzione, pelo, muta ecc)	distribuzione spazi e loro utilizzo	osservazione interazioni tra individui	raccolta dati digitalizzata e condivisibile	confronto tra gli anni	tempo		n° incidenti/anno (all'animale o all'uomo)		strana domanda: se si allontanano spontaneamente devono poterlo fare
39	13																					secondo linee guida per la specie
40	13			valutazione della traiettoria ontogenetica di crescita (allevamento corretto, assenza di traumi e abusi)	comportamento appropriato alla specie e personalità	composizione classi età/sesso	pattern/grado di aggregazione (che non sempre è sinonimo di socialità) temporale (es. stagionale, riproduttivo ecc), spaziale (es., modailtà di aggregazione, distanza sociale, dimorfismo nella gestione della prole ecc)	caratteristiche specie specifiche di aggregazione sociale (spazio-temporale, classi età/sesso) e sistema riproduttivo (poliginico, poliandrico, poliginandrico, monogamo ecc.)	comportamentale/personalità/morfologia							numerosità arricchimenti, tipologie arricchimenti, varietà di sensi stimolati, varietà di capacità stimolate nell'animale ecc...,	turn over temporale degli arricchimenti (annuale? mensile? settimanale? giornaliero?)			frequenza interazione animale-arricchimento	tipologia interazione animale-arricchimento	confronto con etogramma specie specifico per valutare la numerosità dei comportamenti realmente attuati	confronto con quanto noto in natura circa activity budgets e frequenze comportamentai, che andranno poi tarate per le condizioni di cattività	comportamento prima-durante-dopo le variazioni ambientali presentate per offrire all'animale la possibilità di risolvere problemi	indicatori fisiologici prima-durante-dopo le variazioni ambientali presentate per offrire all'animale la possibilità di risolvere problemi	offrire arricchimenti molto diversi con alta frequenza e valutare la risposta comportamentale	offrire arricchimenti molto diversi con alta frequenza e valutare la risposta fisiolgica	valutare l'uso dello spazio prima e dopo variazioni nell'ambiente				variare l'ambiente spazio-temporale e vautare le risposte comportamentali		variare quantità e qualità di cibo a disposizione e rilevare le variazioni comportamentali di foraging e alimentazione	somministrare stessi cibi in gruppo o in isolamento	apportare modifiche al recinto che permettano all'animale di nascondersi, isolarsi, o interagire indisturbato con chi desidera senza subire interferenze e monitorare il comportamento	apportare modifiche al recinto che permettano all'animale di nascondersi, isolarsi, o interagire indisturbato con chi desidera senza subire interferenze e monitorare indicatori fisiologici	multimodale e olistico	multimodale e olistico	FREQUENZA DELLE INTERAZIONI KEEPER-ANIMALE	FREQUENZA DELLE INTERAZIONI KEEPER-ANIMALE	scopo delle interazioni	con o senza contatto					indicatori comportamentali prima durante e dopo (o nei giorni di presenza e assenza del contatto) il contatto	indicatori fisiologici/morfologici prima durante e dopo (o nei giorni di presenza e assenza del contatto) il contatto
41	13
42	2
	30
	25
[truncated: 29 more columns]
