# Supplementary material for: An E-Delphi study to facilitate animal welfare assessment in Italian zoos and aquaria
Source: PLoS One. 2025 Jan 6;20(1):e0309760. doi: 10.1371/journal.pone.0309760 (PMC11703047; doi:10.1371/journal.pone.0309760)
Supplement: S2 Dataset — (XLSX) [file pone.0309760.s007.xlsx]

## Sheet: CARE
Answer ID	Last page compiled	Cr 5 - DESIGN OF EXHIBITS AND TANKS THAT CONSIDER THE SPECIES-SPECIFIC NEEDS OF THE ANIMALS HOUSED, GIVING THEM THE POSSIBILITY TO USE ALL AVAILABLE SPACE (length, width, depth/height) Do you think this theme is relevant and should be included in the checklist?	Indicate for which taxa do you think this theme should be included in the checklist. [MAMMALS]	Indicate for which taxa do you think this theme should be included in the checklist. [BIRDS]	Indicate for which taxa do you think this theme should be included in the checklist. [REPTILES]	Indicate for which taxa do you think this theme should be included in the checklist. [AMPHIBIANS]	Indicate for which taxa do you think this theme should be included in the checklist. [FISH]	Indicate for which taxa do you think this theme should be included in the checklist. [INVERTEBRATES]	Cr 6 - POSSIBILITY TO SEPARATE INDIVIDUAL ANIMALS OR SMALL GROUPS OF ANIMALS IN CASE OF NECESSITY Do you think this theme is relevant and should be included in the checklist?	Indicate for which taxa do you think this theme should be included in the checklist. [MAMMALS]	Indicate for which taxa do you think this theme should be included in the checklist. [BIRDS]	Indicate for which taxa do you think this theme should be included in the checklist. [REPTILES]	Indicate for which taxa do you think this theme should be included in the checklist. [AMPHIBIANS]	Indicate for which taxa do you think this theme should be included in the checklist. [FISH]	Indicate for which taxa do you think this theme should be included in the checklist. [INVERTEBRATES]	Cr 7 - SUBSTRATE OR FLOORING SUITED TO THE NEEDS AND CHARACTERISTICS OF THE HOSTED SPECIES Do you think this theme is relevant and should be included in the checklist?	Indicate for which taxa do you think this theme should be included in the checklist. [MAMMALS]	Indicate for which taxa do you think this theme should be included in the checklist. [BIRDS]	Indicate for which taxa do you think this theme should be included in the checklist. [REPTILES]	Indicate for which taxa do you think this theme should be included in the checklist. [AMPHIBIANS]	Indicate for which taxa do you think this theme should be included in the checklist. [FISH]	Indicate for which taxa do you think this theme should be included in the checklist. [INVERTEBRATES]	Cr 8 - SURFACES AND FLOORING THAT ALLOW FOR PROPER WATER DRAINAGE Do you think this theme is relevant and should be included in the checklist?	Indicate for which taxa do you think this theme should be included in the checklist. [MAMMALS]	Indicate for which taxa do you think this theme should be included in the checklist. [BIRDS]	Indicate for which taxa do you think this theme should be included in the checklist. [REPTILES]	Indicate for which taxa do you think this theme should be included in the checklist. [AMPHIBIANS]	Indicate for which taxa do you think this theme should be included in the checklist. [FISH]	Indicate for which taxa do you think this theme should be included in the checklist. [INVERTEBRATES]	Cr 11 - FREEDOM TO ACCESS TO INDOOR ENCLOSURES PROVIDING SHELTER FROM ADVERSE WEATHER CONDITIONS Do you think this theme is relevant and should be included in the checklist?	Indicate for which taxa do you think this theme should be included in the checklist. [MAMMALS]	Indicate for which taxa do you think this theme should be included in the checklist. [BIRDS]	Indicate for which taxa do you think this theme should be included in the checklist. [REPTILES]	Indicate for which taxa do you think this theme should be included in the checklist. [AMPHIBIANS]	Indicate for which taxa do you think this theme should be included in the checklist. [FISH]	Indicate for which taxa do you think this theme should be included in the checklist. [INVERTEBRATES]	Cr 13 - COMPLEXITY OF THE ENCLOSURE ENVIRONMENT ALLOWING ANIMALS TO ENGAGE IN SPECIES-SPECIFIC BEHAVIOURS Do you think this theme is relevant and should be included in the checklist?	Indicate for which taxa do you think this theme should be included in the checklist. [MAMMALS]	Indicate for which taxa do you think this theme should be included in the checklist. [BIRDS]	Indicate for which taxa do you think this theme should be included in the checklist. [REPTILES]	Indicate for which taxa do you think this theme should be included in the checklist. [AMPHIBIANS]	Indicate for which taxa do you think this theme should be included in the checklist. [FISH]	Indicate for which taxa do you think this theme should be included in the checklist. [INVERTEBRATES]	Cr 14 - POSSIBILITY FOR THE ANIMALS TO HIDE Do you think this theme is relevant and should be included in the checklist?	Indicate for which taxa do you think this theme should be included in the checklist. [MAMMALS]	Indicate for which taxa do you think this theme should be included in the checklist. [BIRDS]	Indicate for which taxa do you think this theme should be included in the checklist. [REPTILES]	Indicate for which taxa do you think this theme should be included in the checklist. [AMPHIBIANS]	Indicate for which taxa do you think this theme should be included in the checklist. [FISH]
4	14	YES, BUT ONLY FOR CERTAIN TAXONOMIC GROUPS	Yes	Yes	Yes	Yes	Yes	No	YES, FOR ALL TAXONOMIC GROUPS	N/A	N/A	N/A	N/A	N/A	N/A	YES, FOR ALL TAXONOMIC GROUPS	N/A	N/A	N/A	N/A	N/A	N/A	YES, BUT ONLY FOR CERTAIN TAXONOMIC GROUPS	Yes	Yes	Yes	No	No	No	YES, FOR ALL TAXONOMIC GROUPS	N/A	N/A	N/A	N/A	N/A	N/A	YES, FOR ALL TAXONOMIC GROUPS	N/A	N/A	N/A	N/A	N/A	N/A	YES, FOR ALL TAXONOMIC GROUPS	N/A	N/A	N/A	N/A	N/A
5	3		N/A	N/A	N/A	N/A	N/A	N/A		N/A	N/A	N/A	N/A	N/A	N/A		N/A	N/A	N/A	N/A	N/A	N/A		N/A	N/A	N/A	N/A	N/A	N/A		N/A	N/A	N/A	N/A	N/A	N/A		N/A	N/A	N/A	N/A	N/A	N/A		N/A	N/A	N/A	N/A	N/A
6	14	YES, FOR ALL TAXONOMIC GROUPS	N/A	N/A	N/A	N/A	N/A	N/A	YES, FOR ALL TAXONOMIC GROUPS	N/A	N/A	N/A	N/A	N/A	N/A	YES, FOR ALL TAXONOMIC GROUPS	N/A	N/A	N/A	N/A	N/A	N/A	YES, FOR ALL TAXONOMIC GROUPS	N/A	N/A	N/A	N/A	N/A	N/A	YES, FOR ALL TAXONOMIC GROUPS	N/A	N/A	N/A	N/A	N/A	N/A	YES, FOR ALL TAXONOMIC GROUPS	N/A	N/A	N/A	N/A	N/A	N/A	YES, FOR ALL TAXONOMIC GROUPS	N/A	N/A	N/A	N/A	N/A
8	14	YES, FOR ALL TAXONOMIC GROUPS	N/A	N/A	N/A	N/A	N/A	N/A	YES, FOR ALL TAXONOMIC GROUPS	N/A	N/A	N/A	N/A	N/A	N/A	YES, FOR ALL TAXONOMIC GROUPS	N/A	N/A	N/A	N/A	N/A	N/A	YES, FOR ALL TAXONOMIC GROUPS	N/A	N/A	N/A	N/A	N/A	N/A	YES, FOR ALL TAXONOMIC GROUPS	N/A	N/A	N/A	N/A	N/A	N/A	YES, FOR ALL TAXONOMIC GROUPS	N/A	N/A	N/A	N/A	N/A	N/A	YES, FOR ALL TAXONOMIC GROUPS	N/A	N/A	N/A	N/A	N/A
9	14	YES, BUT ONLY FOR CERTAIN TAXONOMIC GROUPS	No	No	No	No	No	No	YES, FOR ALL TAXONOMIC GROUPS	N/A	N/A	N/A	N/A	N/A	N/A	YES, FOR ALL TAXONOMIC GROUPS	N/A	N/A	N/A	N/A	N/A	N/A	YES, BUT ONLY FOR CERTAIN TAXONOMIC GROUPS	No	No	No	No	No	No	YES, BUT ONLY FOR CERTAIN TAXONOMIC GROUPS	No	No	No	No	No	No	YES, FOR ALL TAXONOMIC GROUPS	N/A	N/A	N/A	N/A	N/A	N/A	YES, FOR ALL TAXONOMIC GROUPS	N/A	N/A	N/A	N/A	N/A
10	14	YES, FOR ALL TAXONOMIC GROUPS	N/A	N/A	N/A	N/A	N/A	N/A	YES, BUT ONLY FOR CERTAIN TAXONOMIC GROUPS	Yes	Yes	No	No	No	No	YES, FOR ALL TAXONOMIC GROUPS	N/A	N/A	N/A	N/A	N/A	N/A	YES, BUT ONLY FOR CERTAIN TAXONOMIC GROUPS	Yes	Yes	Yes	No	No	Yes	YES, FOR ALL TAXONOMIC GROUPS	N/A	N/A	N/A	N/A	N/A	N/A	YES, FOR ALL TAXONOMIC GROUPS	N/A	N/A	N/A	N/A	N/A	N/A	YES, FOR ALL TAXONOMIC GROUPS	N/A	N/A	N/A	N/A	N/A
11	14	YES, FOR ALL TAXONOMIC GROUPS	N/A	N/A	N/A	N/A	N/A	N/A	YES, FOR ALL TAXONOMIC GROUPS	N/A	N/A	N/A	N/A	N/A	N/A	YES, FOR ALL TAXONOMIC GROUPS	N/A	N/A	N/A	N/A	N/A	N/A	YES, FOR ALL TAXONOMIC GROUPS	N/A	N/A	N/A	N/A	N/A	N/A	YES, FOR ALL TAXONOMIC GROUPS	N/A	N/A	N/A	N/A	N/A	N/A	YES, FOR ALL TAXONOMIC GROUPS	N/A	N/A	N/A	N/A	N/A	N/A	YES, FOR ALL TAXONOMIC GROUPS	N/A	N/A	N/A	N/A	N/A
12	14	YES, BUT ONLY FOR CERTAIN TAXONOMIC GROUPS	Yes	Yes	No	No	No	No	YES, FOR ALL TAXONOMIC GROUPS	N/A	N/A	N/A	N/A	N/A	N/A	YES, FOR ALL TAXONOMIC GROUPS	N/A	N/A	N/A	N/A	N/A	N/A	YES, FOR ALL TAXONOMIC GROUPS	N/A	N/A	N/A	N/A	N/A	N/A	YES, FOR ALL TAXONOMIC GROUPS	N/A	N/A	N/A	N/A	N/A	N/A	YES, FOR ALL TAXONOMIC GROUPS	N/A	N/A	N/A	N/A	N/A	N/A	YES, BUT ONLY FOR CERTAIN TAXONOMIC GROUPS	Yes	Yes	Yes	No	No
13	14	YES, FOR ALL TAXONOMIC GROUPS	N/A	N/A	N/A	N/A	N/A	N/A	YES, FOR ALL TAXONOMIC GROUPS	N/A	N/A	N/A	N/A	N/A	N/A	YES, FOR ALL TAXONOMIC GROUPS	N/A	N/A	N/A	N/A	N/A	N/A	YES, FOR ALL TAXONOMIC GROUPS	N/A	N/A	N/A	N/A	N/A	N/A	YES, FOR ALL TAXONOMIC GROUPS	N/A	N/A	N/A	N/A	N/A	N/A	YES, FOR ALL TAXONOMIC GROUPS	N/A	N/A	N/A	N/A	N/A	N/A	YES, BUT ONLY FOR CERTAIN TAXONOMIC GROUPS	Yes	Yes	Yes	Yes	No
15	14	YES, FOR ALL TAXONOMIC GROUPS	N/A	N/A	N/A	N/A	N/A	N/A	YES, FOR ALL TAXONOMIC GROUPS	N/A	N/A	N/A	N/A	N/A	N/A	YES, FOR ALL TAXONOMIC GROUPS	N/A	N/A	N/A	N/A	N/A	N/A	YES, BUT ONLY FOR CERTAIN TAXONOMIC GROUPS	Yes	Yes	Yes	No	No	No	YES, BUT ONLY FOR CERTAIN TAXONOMIC GROUPS	Yes	Yes	Yes	No	No	No	YES, FOR ALL TAXONOMIC GROUPS	N/A	N/A	N/A	N/A	N/A	N/A	YES, FOR ALL TAXONOMIC GROUPS	N/A	N/A	N/A	N/A	N/A
16	14	YES, BUT ONLY FOR CERTAIN TAXONOMIC GROUPS	Yes	Yes	Yes	Yes	Yes	No	YES, BUT ONLY FOR CERTAIN TAXONOMIC GROUPS	Yes	Yes	No	No	Yes	No	YES, BUT ONLY FOR CERTAIN TAXONOMIC GROUPS	Yes	Yes	Yes	No	No	No	YES, BUT ONLY FOR CERTAIN TAXONOMIC GROUPS	Yes	Yes	Yes	No	No	No	YES, BUT ONLY FOR CERTAIN TAXONOMIC GROUPS	Yes	Yes	Yes	No	No	No	YES, BUT ONLY FOR CERTAIN TAXONOMIC GROUPS	Yes	Yes	Yes	No	No	No	YES, BUT ONLY FOR CERTAIN TAXONOMIC GROUPS	Yes	Yes	Yes	Yes	Yes
17	14	YES, FOR ALL TAXONOMIC GROUPS	N/A	N/A	N/A	N/A	N/A	N/A	YES, FOR ALL TAXONOMIC GROUPS	N/A	N/A	N/A	N/A	N/A	N/A	YES, FOR ALL TAXONOMIC GROUPS	N/A	N/A	N/A	N/A	N/A	N/A	YES, FOR ALL TAXONOMIC GROUPS	N/A	N/A	N/A	N/A	N/A	N/A	YES, BUT ONLY FOR CERTAIN TAXONOMIC GROUPS	No	No	No	No	No	No	YES, FOR ALL TAXONOMIC GROUPS	N/A	N/A	N/A	N/A	N/A	N/A	YES, FOR ALL TAXONOMIC GROUPS	N/A	N/A	N/A	N/A	N/A
18	14	YES, FOR ALL TAXONOMIC GROUPS	N/A	N/A	N/A	N/A	N/A	N/A	YES, FOR ALL TAXONOMIC GROUPS	N/A	N/A	N/A	N/A	N/A	N/A	YES, FOR ALL TAXONOMIC GROUPS	N/A	N/A	N/A	N/A	N/A	N/A	YES, FOR ALL TAXONOMIC GROUPS	N/A	N/A	N/A	N/A	N/A	N/A	YES, FOR ALL TAXONOMIC GROUPS	N/A	N/A	N/A	N/A	N/A	N/A		N/A	N/A	N/A	N/A	N/A	N/A	YES, FOR ALL TAXONOMIC GROUPS	N/A	N/A	N/A	N/A	N/A
19	14		N/A	N/A	N/A	N/A	N/A	N/A		N/A	N/A	N/A	N/A	N/A	N/A	YES, BUT ONLY FOR CERTAIN TAXONOMIC GROUPS	Yes	Yes	Yes	Yes	No	Yes	YES, BUT ONLY FOR CERTAIN TAXONOMIC GROUPS	Yes	Yes	Yes	Yes	No	No	NO	N/A	N/A	N/A	N/A	N/A	N/A	NO	N/A	N/A	N/A	N/A	N/A	N/A	NO	N/A	N/A	N/A	N/A	N/A
20	1		N/A	N/A	N/A	N/A	N/A	N/A		N/A	N/A	N/A	N/A	N/A	N/A		N/A	N/A	N/A	N/A	N/A	N/A		N/A	N/A	N/A	N/A	N/A	N/A		N/A	N/A	N/A	N/A	N/A	N/A		N/A	N/A	N/A	N/A	N/A	N/A		N/A	N/A	N/A	N/A	N/A
22	14	NO	N/A	N/A	N/A	N/A	N/A	N/A	YES, BUT ONLY FOR CERTAIN TAXONOMIC GROUPS	No	No	No	No	No	No	YES, FOR ALL TAXONOMIC GROUPS	N/A	N/A	N/A	N/A	N/A	N/A	YES, FOR ALL TAXONOMIC GROUPS	N/A	N/A	N/A	N/A	N/A	N/A	NO	N/A	N/A	N/A	N/A	N/A	N/A	YES, FOR ALL TAXONOMIC GROUPS	N/A	N/A	N/A	N/A	N/A	N/A	NO	N/A	N/A	N/A	N/A	N/A
23	14	NO	N/A	N/A	N/A	N/A	N/A	N/A	YES, BUT ONLY FOR CERTAIN TAXONOMIC GROUPS	No	No	No	No	No	No	YES, FOR ALL TAXONOMIC GROUPS	N/A	N/A	N/A	N/A	N/A	N/A	YES, FOR ALL TAXONOMIC GROUPS	N/A	N/A	N/A	N/A	N/A	N/A	NO	N/A	N/A	N/A	N/A	N/A	N/A	NO	N/A	N/A	N/A	N/A	N/A	N/A	NO	N/A	N/A	N/A	N/A	N/A
27	14	NO	N/A	N/A	N/A	N/A	N/A	N/A	YES, BUT ONLY FOR CERTAIN TAXONOMIC GROUPS	No	No	No	No	No	No	YES, FOR ALL TAXONOMIC GROUPS	N/A	N/A	N/A	N/A	N/A	N/A	YES, FOR ALL TAXONOMIC GROUPS	N/A	N/A	N/A	N/A	N/A	N/A	NO	N/A	N/A	N/A	N/A	N/A	N/A	NO	N/A	N/A	N/A	N/A	N/A	N/A	NO	N/A	N/A	N/A	N/A	N/A
28	14	YES, FOR ALL TAXONOMIC GROUPS	N/A	N/A	N/A	N/A	N/A	N/A	YES, FOR ALL TAXONOMIC GROUPS	N/A	N/A	N/A	N/A	N/A	N/A	YES, FOR ALL TAXONOMIC GROUPS	N/A	N/A	N/A	N/A	N/A	N/A	YES, FOR ALL TAXONOMIC GROUPS	N/A	N/A	N/A	N/A	N/A	N/A	YES, FOR ALL TAXONOMIC GROUPS	N/A	N/A	N/A	N/A	N/A	N/A	YES, FOR ALL TAXONOMIC GROUPS	N/A	N/A	N/A	N/A	N/A	N/A	YES, FOR ALL TAXONOMIC GROUPS	N/A	N/A	N/A	N/A	N/A
29	14	NO	N/A	N/A	N/A	N/A	N/A	N/A	YES, BUT ONLY FOR CERTAIN TAXONOMIC GROUPS	Yes	Yes	Yes	Yes	Yes	No	YES, FOR ALL TAXONOMIC GROUPS	N/A	N/A	N/A	N/A	N/A	N/A	YES, BUT ONLY FOR CERTAIN TAXONOMIC GROUPS	Yes	Yes	Yes	Yes	No	No	NO	N/A	N/A	N/A	N/A	N/A	N/A	YES, FOR ALL TAXONOMIC GROUPS	N/A	N/A	N/A	N/A	N/A	N/A	NO	N/A	N/A	N/A	N/A	N/A
30	14	YES, FOR ALL TAXONOMIC GROUPS	N/A	N/A	N/A	N/A	N/A	N/A	YES, BUT ONLY FOR CERTAIN TAXONOMIC GROUPS	Yes	No	Yes	No	No	No	YES, FOR ALL TAXONOMIC GROUPS	N/A	N/A	N/A	N/A	N/A	N/A	NO	N/A	N/A	N/A	N/A	N/A	N/A	YES, BUT ONLY FOR CERTAIN TAXONOMIC GROUPS	No	No	No	No	No	No	YES, FOR ALL TAXONOMIC GROUPS	N/A	N/A	N/A	N/A	N/A	N/A		N/A	N/A	N/A	N/A	N/A
31	14	NO	N/A	N/A	N/A	N/A	N/A	N/A	YES, FOR ALL TAXONOMIC GROUPS	N/A	N/A	N/A	N/A	N/A	N/A	YES, FOR ALL TAXONOMIC GROUPS	N/A	N/A	N/A	N/A	N/A	N/A	YES, FOR ALL TAXONOMIC GROUPS	N/A	N/A	N/A	N/A	N/A	N/A	NO	N/A	N/A	N/A	N/A	N/A	N/A	NO	N/A	N/A	N/A	N/A	N/A	N/A	NO	N/A	N/A	N/A	N/A	N/A
32	14	NO	N/A	N/A	N/A	N/A	N/A	N/A	YES, BUT ONLY FOR CERTAIN TAXONOMIC GROUPS	Yes	Yes	Yes	Yes	Yes	No	YES, FOR ALL TAXONOMIC GROUPS	N/A	N/A	N/A	N/A	N/A	N/A	YES, BUT ONLY FOR CERTAIN TAXONOMIC GROUPS	Yes	Yes	Yes	Yes	No	No	NO	N/A	N/A	N/A	N/A	N/A	N/A	YES, FOR ALL TAXONOMIC GROUPS	N/A	N/A	N/A	N/A	N/A	N/A	NO	N/A	N/A	N/A	N/A	N/A
33	14	NO	N/A	N/A	N/A	N/A	N/A	N/A	YES, BUT ONLY FOR CERTAIN TAXONOMIC GROUPS	Yes	Yes	Yes	Yes	Yes	No	YES, FOR ALL TAXONOMIC GROUPS	N/A	N/A	N/A	N/A	N/A	N/A	YES, BUT ONLY FOR CERTAIN TAXONOMIC GROUPS	Yes	Yes	Yes	Yes	No	No	NO	N/A	N/A	N/A	N/A	N/A	N/A	YES, FOR ALL TAXONOMIC GROUPS	N/A	N/A	N/A	N/A	N/A	N/A	NO	N/A	N/A	N/A	N/A	N/A
34	14	YES, FOR ALL TAXONOMIC GROUPS	N/A	N/A	N/A	N/A	N/A	N/A	YES, BUT ONLY FOR CERTAIN TAXONOMIC GROUPS	Yes	No	No	No	No	No	YES, FOR ALL TAXONOMIC GROUPS	N/A	N/A	N/A	N/A	N/A	N/A	YES, BUT ONLY FOR CERTAIN TAXONOMIC GROUPS	Yes	Yes	Yes	Yes	No	Yes	YES, BUT ONLY FOR CERTAIN TAXONOMIC GROUPS	Yes	Yes	Yes	No	No	No	YES, FOR ALL TAXONOMIC GROUPS	N/A	N/A	N/A	N/A	N/A	N/A	YES, FOR ALL TAXONOMIC GROUPS	N/A	N/A	N/A	N/A	N/A
35	14	YES, FOR ALL TAXONOMIC GROUPS	N/A	N/A	N/A	N/A	N/A	N/A	YES, FOR ALL TAXONOMIC GROUPS	N/A	N/A	N/A	N/A	N/A	N/A	YES, FOR ALL TAXONOMIC GROUPS	N/A	N/A	N/A	N/A	N/A	N/A	YES, BUT ONLY FOR CERTAIN TAXONOMIC GROUPS	Yes	Yes	Yes	No	No	No	YES, BUT ONLY FOR CERTAIN TAXONOMIC GROUPS	Yes	Yes	Yes	No	No	No	YES, FOR ALL TAXONOMIC GROUPS	N/A	N/A	N/A	N/A	N/A	N/A	YES, FOR ALL TAXONOMIC GROUPS	N/A	N/A	N/A	N/A	N/A
36	14	YES, FOR ALL TAXONOMIC GROUPS	N/A	N/A	N/A	N/A	N/A	N/A	YES, FOR ALL TAXONOMIC GROUPS	N/A	N/A	N/A	N/A	N/A	N/A	YES, FOR ALL TAXONOMIC GROUPS	N/A	N/A	N/A	N/A	N/A	N/A	YES, BUT ONLY FOR CERTAIN TAXONOMIC GROUPS	Yes	Yes	Yes	No	No	Yes	YES, FOR ALL TAXONOMIC GROUPS	N/A	N/A	N/A	N/A	N/A	N/A	YES, FOR ALL TAXONOMIC GROUPS	N/A	N/A	N/A	N/A	N/A	N/A	YES, FOR ALL TAXONOMIC GROUPS	N/A	N/A	N/A	N/A	N/A
37	12	NO	N/A	N/A	N/A	N/A	N/A	N/A	YES, BUT ONLY FOR CERTAIN TAXONOMIC GROUPS	Yes	Yes	Yes	No	No	No	YES, FOR ALL TAXONOMIC GROUPS	N/A	N/A	N/A	N/A	N/A	N/A	YES, BUT ONLY FOR CERTAIN TAXONOMIC GROUPS	Yes	Yes	Yes	No	No	No	NO	N/A	N/A	N/A	N/A	N/A	N/A	YES, FOR ALL TAXONOMIC GROUPS	N/A	N/A	N/A	N/A	N/A	N/A	NO	N/A	N/A	N/A	N/A	N/A
38	14	NO	N/A	N/A	N/A	N/A	N/A	N/A	NO	N/A	N/A	N/A	N/A	N/A	N/A	NO	N/A	N/A	N/A	N/A	N/A	N/A	NO	N/A	N/A	N/A	N/A	N/A	N/A	NO	N/A	N/A	N/A	N/A	N/A	N/A	YES, BUT ONLY FOR CERTAIN TAXONOMIC GROUPS	No	No	No	No	No	No	NO	N/A	N/A	N/A	N/A	N/A
39	14	YES, FOR ALL TAXONOMIC GROUPS	N/A	N/A	N/A	N/A	N/A	N/A	YES, FOR ALL TAXONOMIC GROUPS	N/A	N/A	N/A	N/A	N/A	N/A	YES, FOR ALL TAXONOMIC GROUPS	N/A	N/A	N/A	N/A	N/A	N/A	NO	N/A	N/A	N/A	N/A	N/A	N/A	YES, FOR ALL TAXONOMIC GROUPS	N/A	N/A	N/A	N/A	N/A	N/A	YES, FOR ALL TAXONOMIC GROUPS	N/A	N/A	N/A	N/A	N/A	N/A	YES, FOR ALL TAXONOMIC GROUPS	N/A	N/A	N/A	N/A	N/A
[truncated: 173 more columns]

## Sheet: NORMATIVA
Answer ID	Last page compiled	Nv28 - USE OF SEPARATE UTENSILS FOR PROCESSING MEAT AND VEGETABLES Do you think this theme is relevant and should be included in the checklist?	Indicate for which taxa do you think this theme should be included in the checklist. [MAMMALS]	Indicate for which taxa do you think this theme should be included in the checklist. [BIRDS]	Indicate for which taxa do you think this theme should be included in the checklist. [REPTILES]	Indicate for which taxa do you think this theme should be included in the checklist. [AMPHIBIANS]	Indicate for which taxa do you think this theme should be included in the checklist. [FISH]	Indicate for which taxa do you think this theme should be included in the checklist. [INVERTEBRATES]	Nv 32 - APPROPRIATE DURATION AND MANAGEMENT OF ANIMALS IN ISOLATION/QUARANTINE Do you think this theme is relevant and should be included in the checklist?	Indicate for which taxa do you think this theme should be included in the checklist. [MAMMALS]	Indicate for which taxa do you think this theme should be included in the checklist. [BIRDS]	Indicate for which taxa do you think this theme should be included in the checklist. [REPTILES]	Indicate for which taxa do you think this theme should be included in the checklist. [AMPHIBIANS]	Indicate for which taxa do you think this theme should be included in the checklist. [FISH]	Indicate for which taxa do you think this theme should be included in the checklist. [INVERTEBRATES]	Nv 35 - PLAN FOR THE MANAGEMENT OF INFECTIOUS AND PARASITIC DISEASES, INCLUDING CORRECTIVE AND PREVENTIVE ACTIONS Do you think this theme is relevant and should be included in the checklist?	Indicate for which taxa do you think this theme should be included in the checklist. [MAMMALS]	Indicate for which taxa do you think this theme should be included in the checklist. [BIRDS]	Indicate for which taxa do you think this theme should be included in the checklist. [REPTILES]	Indicate for which taxa do you think this theme should be included in the checklist. [AMPHIBIANS]	Indicate for which taxa do you think this theme should be included in the checklist. [FISH]	Indicate for which taxa do you think this theme should be included in the checklist. [INVERTEBRATES]	Nv 36 - ZOONOSIS RISK ASSESSMENT Do you think this theme is relevant and should be included in the checklist?	Indicate for which taxa do you think this theme should be included in the checklist. [MAMMALS]	Indicate for which taxa do you think this theme should be included in the checklist. [BIRDS]	Indicate for which taxa do you think this theme should be included in the checklist. [REPTILES]	Indicate for which taxa do you think this theme should be included in the checklist. [AMPHIBIANS]	Indicate for which taxa do you think this theme should be included in the checklist. [FISH]	Indicate for which taxa do you think this theme should be included in the checklist. [INVERTEBRATES]	Nv 37 - CORRECTIVE AND PREVENTIVE ACTIONS TAKEN IN CASE OF ZOONOSIS Do you think this theme is relevant and should be included in the checklist?	Indicate for which taxa do you think this theme should be included in the checklist. [MAMMALS]	Indicate for which taxa do you think this theme should be included in the checklist. [BIRDS]	Indicate for which taxa do you think this theme should be included in the checklist. [REPTILES]	Indicate for which taxa do you think this theme should be included in the checklist. [AMPHIBIANS]	Indicate for which taxa do you think this theme should be included in the checklist. [FISH]	Indicate for which taxa do you think this theme should be included in the checklist. [INVERTEBRATES]	Nv 40 - CLEANING AND DISINFECTION OF THE PREMISES USED FOR NECROPSY Do you think this theme is relevant and should be included in the checklist?	Indicate for which taxa do you think this theme should be included in the checklist. [MAMMALS]	Indicate for which taxa do you think this theme should be included in the checklist. [BIRDS]	Indicate for which taxa do you think this theme should be included in the checklist. [REPTILES]	Indicate for which taxa do you think this theme should be included in the checklist. [AMPHIBIANS]	Indicate for which taxa do you think this theme should be included in the checklist. [FISH]	Indicate for which taxa do you think this theme should be included in the checklist. [INVERTEBRATES]	Nv 41 - SPECIMENS IDENTIFICATION Do you think this theme is relevant and should be included in the checklist?	Indicate for which taxa do you think this theme should be included in the checklist. [MAMMALS]	Indicate for which taxa do you think this theme should be included in the checklist. [BIRDS]	Indicate for which taxa do you think this theme should be included in the checklist. [REPTILES]	Indicate for which taxa do you think this theme should be included in the checklist. [AMPHIBIANS]	Indicate for which taxa do you think this theme should be included in the checklist. [FISH]
3	15	YES, BUT ONLY FOR CERTAIN TAXONOMIC GROUPS	Yes	Yes	No	No	No	No	YES, FOR ALL TAXONOMIC GROUPS	N/A	N/A	N/A	N/A	N/A	N/A	YES, BUT ONLY FOR CERTAIN TAXONOMIC GROUPS	Yes	Yes	Yes	Yes	Yes	Yes	YES, FOR ALL TAXONOMIC GROUPS	N/A	N/A	N/A	N/A	N/A	N/A	YES, BUT ONLY FOR CERTAIN TAXONOMIC GROUPS	Yes	Yes	Yes	Yes	No	No	YES, BUT ONLY FOR CERTAIN TAXONOMIC GROUPS	Yes	Yes	Yes	Yes	Yes	Yes	YES, FOR ALL TAXONOMIC GROUPS	N/A	N/A	N/A	N/A	N/A
4	15	YES, FOR ALL TAXONOMIC GROUPS	N/A	N/A	N/A	N/A	N/A	N/A	YES, FOR ALL TAXONOMIC GROUPS	N/A	N/A	N/A	N/A	N/A	N/A	YES, FOR ALL TAXONOMIC GROUPS	N/A	N/A	N/A	N/A	N/A	N/A	YES, FOR ALL TAXONOMIC GROUPS	N/A	N/A	N/A	N/A	N/A	N/A	YES, FOR ALL TAXONOMIC GROUPS	N/A	N/A	N/A	N/A	N/A	N/A	YES, FOR ALL TAXONOMIC GROUPS	N/A	N/A	N/A	N/A	N/A	N/A	YES, BUT ONLY FOR CERTAIN TAXONOMIC GROUPS	Yes	Yes	Yes	Yes	No
5	15	YES, FOR ALL TAXONOMIC GROUPS	N/A	N/A	N/A	N/A	N/A	N/A	YES, FOR ALL TAXONOMIC GROUPS	N/A	N/A	N/A	N/A	N/A	N/A	YES, FOR ALL TAXONOMIC GROUPS	N/A	N/A	N/A	N/A	N/A	N/A	YES, FOR ALL TAXONOMIC GROUPS	N/A	N/A	N/A	N/A	N/A	N/A	YES, FOR ALL TAXONOMIC GROUPS	N/A	N/A	N/A	N/A	N/A	N/A	YES, FOR ALL TAXONOMIC GROUPS	N/A	N/A	N/A	N/A	N/A	N/A	YES, BUT ONLY FOR CERTAIN TAXONOMIC GROUPS	Yes	Yes	Yes	No	No
6	15	YES, FOR ALL TAXONOMIC GROUPS	N/A	N/A	N/A	N/A	N/A	N/A	YES, FOR ALL TAXONOMIC GROUPS	N/A	N/A	N/A	N/A	N/A	N/A	YES, FOR ALL TAXONOMIC GROUPS	N/A	N/A	N/A	N/A	N/A	N/A	YES, FOR ALL TAXONOMIC GROUPS	N/A	N/A	N/A	N/A	N/A	N/A	YES, FOR ALL TAXONOMIC GROUPS	N/A	N/A	N/A	N/A	N/A	N/A	YES, FOR ALL TAXONOMIC GROUPS	N/A	N/A	N/A	N/A	N/A	N/A	YES, FOR ALL TAXONOMIC GROUPS	N/A	N/A	N/A	N/A	N/A
7	15	YES, FOR ALL TAXONOMIC GROUPS	N/A	N/A	N/A	N/A	N/A	N/A	YES, FOR ALL TAXONOMIC GROUPS	N/A	N/A	N/A	N/A	N/A	N/A	YES, FOR ALL TAXONOMIC GROUPS	N/A	N/A	N/A	N/A	N/A	N/A	YES, BUT ONLY FOR CERTAIN TAXONOMIC GROUPS	Yes	Yes	Yes	Yes	Yes	No	YES, FOR ALL TAXONOMIC GROUPS	N/A	N/A	N/A	N/A	N/A	N/A	YES, FOR ALL TAXONOMIC GROUPS	N/A	N/A	N/A	N/A	N/A	N/A	YES, BUT ONLY FOR CERTAIN TAXONOMIC GROUPS	Yes	Yes	Yes	No	No
8	14	YES, FOR ALL TAXONOMIC GROUPS	N/A	N/A	N/A	N/A	N/A	N/A	YES, FOR ALL TAXONOMIC GROUPS	N/A	N/A	N/A	N/A	N/A	N/A	YES, FOR ALL TAXONOMIC GROUPS	N/A	N/A	N/A	N/A	N/A	N/A	YES, FOR ALL TAXONOMIC GROUPS	N/A	N/A	N/A	N/A	N/A	N/A	YES, FOR ALL TAXONOMIC GROUPS	N/A	N/A	N/A	N/A	N/A	N/A	YES, FOR ALL TAXONOMIC GROUPS	N/A	N/A	N/A	N/A	N/A	N/A	YES, BUT ONLY FOR CERTAIN TAXONOMIC GROUPS	Yes	Yes	Yes	No	No
9	15	YES, FOR ALL TAXONOMIC GROUPS	N/A	N/A	N/A	N/A	N/A	N/A	YES, FOR ALL TAXONOMIC GROUPS	N/A	N/A	N/A	N/A	N/A	N/A	YES, FOR ALL TAXONOMIC GROUPS	N/A	N/A	N/A	N/A	N/A	N/A	YES, FOR ALL TAXONOMIC GROUPS	N/A	N/A	N/A	N/A	N/A	N/A	YES, FOR ALL TAXONOMIC GROUPS	N/A	N/A	N/A	N/A	N/A	N/A	YES, FOR ALL TAXONOMIC GROUPS	N/A	N/A	N/A	N/A	N/A	N/A	YES, FOR ALL TAXONOMIC GROUPS	N/A	N/A	N/A	N/A	N/A
10	15	YES, FOR ALL TAXONOMIC GROUPS	N/A	N/A	N/A	N/A	N/A	N/A	YES, FOR ALL TAXONOMIC GROUPS	N/A	N/A	N/A	N/A	N/A	N/A	YES, FOR ALL TAXONOMIC GROUPS	N/A	N/A	N/A	N/A	N/A	N/A	YES, FOR ALL TAXONOMIC GROUPS	N/A	N/A	N/A	N/A	N/A	N/A	YES, FOR ALL TAXONOMIC GROUPS	N/A	N/A	N/A	N/A	N/A	N/A	YES, FOR ALL TAXONOMIC GROUPS	N/A	N/A	N/A	N/A	N/A	N/A	YES, BUT ONLY FOR CERTAIN TAXONOMIC GROUPS	Yes	Yes	Yes	No	No
11	15	YES, FOR ALL TAXONOMIC GROUPS	N/A	N/A	N/A	N/A	N/A	N/A	YES, FOR ALL TAXONOMIC GROUPS	N/A	N/A	N/A	N/A	N/A	N/A	YES, FOR ALL TAXONOMIC GROUPS	N/A	N/A	N/A	N/A	N/A	N/A	YES, FOR ALL TAXONOMIC GROUPS	N/A	N/A	N/A	N/A	N/A	N/A	YES, FOR ALL TAXONOMIC GROUPS	N/A	N/A	N/A	N/A	N/A	N/A	YES, FOR ALL TAXONOMIC GROUPS	N/A	N/A	N/A	N/A	N/A	N/A	YES, FOR ALL TAXONOMIC GROUPS	N/A	N/A	N/A	N/A	N/A
12	15	YES, FOR ALL TAXONOMIC GROUPS	N/A	N/A	N/A	N/A	N/A	N/A	YES, FOR ALL TAXONOMIC GROUPS	N/A	N/A	N/A	N/A	N/A	N/A	YES, FOR ALL TAXONOMIC GROUPS	N/A	N/A	N/A	N/A	N/A	N/A	YES, FOR ALL TAXONOMIC GROUPS	N/A	N/A	N/A	N/A	N/A	N/A	YES, FOR ALL TAXONOMIC GROUPS	N/A	N/A	N/A	N/A	N/A	N/A	YES, FOR ALL TAXONOMIC GROUPS	N/A	N/A	N/A	N/A	N/A	N/A	YES, FOR ALL TAXONOMIC GROUPS	N/A	N/A	N/A	N/A	N/A
13	4		N/A	N/A	N/A	N/A	N/A	N/A		N/A	N/A	N/A	N/A	N/A	N/A		N/A	N/A	N/A	N/A	N/A	N/A		N/A	N/A	N/A	N/A	N/A	N/A		N/A	N/A	N/A	N/A	N/A	N/A		N/A	N/A	N/A	N/A	N/A	N/A		N/A	N/A	N/A	N/A	N/A
15	15	NO	N/A	N/A	N/A	N/A	N/A	N/A	YES, FOR ALL TAXONOMIC GROUPS	N/A	N/A	N/A	N/A	N/A	N/A	YES, FOR ALL TAXONOMIC GROUPS	N/A	N/A	N/A	N/A	N/A	N/A	YES, FOR ALL TAXONOMIC GROUPS	N/A	N/A	N/A	N/A	N/A	N/A	YES, FOR ALL TAXONOMIC GROUPS	N/A	N/A	N/A	N/A	N/A	N/A	YES, FOR ALL TAXONOMIC GROUPS	N/A	N/A	N/A	N/A	N/A	N/A	YES, FOR ALL TAXONOMIC GROUPS	N/A	N/A	N/A	N/A	N/A
16	15	YES, FOR ALL TAXONOMIC GROUPS	N/A	N/A	N/A	N/A	N/A	N/A	YES, BUT ONLY FOR CERTAIN TAXONOMIC GROUPS	Yes	Yes	Yes	Yes	Yes	No	YES, BUT ONLY FOR CERTAIN TAXONOMIC GROUPS	Yes	Yes	Yes	No	No	No	YES, BUT ONLY FOR CERTAIN TAXONOMIC GROUPS	Yes	Yes	Yes	No	No	No	YES, FOR ALL TAXONOMIC GROUPS	N/A	N/A	N/A	N/A	N/A	N/A	YES, FOR ALL TAXONOMIC GROUPS	N/A	N/A	N/A	N/A	N/A	N/A	YES, BUT ONLY FOR CERTAIN TAXONOMIC GROUPS	Yes	Yes	Yes	No	Yes
18	15	YES, FOR ALL TAXONOMIC GROUPS	N/A	N/A	N/A	N/A	N/A	N/A	YES, FOR ALL TAXONOMIC GROUPS	N/A	N/A	N/A	N/A	N/A	N/A	YES, FOR ALL TAXONOMIC GROUPS	N/A	N/A	N/A	N/A	N/A	N/A	YES, FOR ALL TAXONOMIC GROUPS	N/A	N/A	N/A	N/A	N/A	N/A	YES, FOR ALL TAXONOMIC GROUPS	N/A	N/A	N/A	N/A	N/A	N/A	YES, FOR ALL TAXONOMIC GROUPS	N/A	N/A	N/A	N/A	N/A	N/A	YES, FOR ALL TAXONOMIC GROUPS	N/A	N/A	N/A	N/A	N/A
19	15	YES, BUT ONLY FOR CERTAIN TAXONOMIC GROUPS	Yes	Yes	No	Yes	No	No	YES, FOR ALL TAXONOMIC GROUPS	N/A	N/A	N/A	N/A	N/A	N/A	YES, FOR ALL TAXONOMIC GROUPS	N/A	N/A	N/A	N/A	N/A	N/A	YES, FOR ALL TAXONOMIC GROUPS	N/A	N/A	N/A	N/A	N/A	N/A	YES, FOR ALL TAXONOMIC GROUPS	N/A	N/A	N/A	N/A	N/A	N/A	YES, FOR ALL TAXONOMIC GROUPS	N/A	N/A	N/A	N/A	N/A	N/A	YES, FOR ALL TAXONOMIC GROUPS	N/A	N/A	N/A	N/A	N/A
20	15	YES, FOR ALL TAXONOMIC GROUPS	N/A	N/A	N/A	N/A	N/A	N/A	YES, FOR ALL TAXONOMIC GROUPS	N/A	N/A	N/A	N/A	N/A	N/A	YES, FOR ALL TAXONOMIC GROUPS	N/A	N/A	N/A	N/A	N/A	N/A		N/A	N/A	N/A	N/A	N/A	N/A	YES, FOR ALL TAXONOMIC GROUPS	N/A	N/A	N/A	N/A	N/A	N/A		N/A	N/A	N/A	N/A	N/A	N/A	YES, FOR ALL TAXONOMIC GROUPS	N/A	N/A	N/A	N/A	N/A
21	15	YES, FOR ALL TAXONOMIC GROUPS	N/A	N/A	N/A	N/A	N/A	N/A	YES, FOR ALL TAXONOMIC GROUPS	N/A	N/A	N/A	N/A	N/A	N/A	YES, FOR ALL TAXONOMIC GROUPS	N/A	N/A	N/A	N/A	N/A	N/A	YES, BUT ONLY FOR CERTAIN TAXONOMIC GROUPS	Yes	Yes	No	No	No	No	YES, FOR ALL TAXONOMIC GROUPS	N/A	N/A	N/A	N/A	N/A	N/A	NO	N/A	N/A	N/A	N/A	N/A	N/A	YES, BUT ONLY FOR CERTAIN TAXONOMIC GROUPS	Yes	Yes	Yes	No	Yes
22	11	NO	N/A	N/A	N/A	N/A	N/A	N/A	YES, BUT ONLY FOR CERTAIN TAXONOMIC GROUPS	No	No	No	No	No	No	YES, BUT ONLY FOR CERTAIN TAXONOMIC GROUPS	No	No	No	No	No	No	YES, BUT ONLY FOR CERTAIN TAXONOMIC GROUPS	No	No	No	No	No	No	YES, BUT ONLY FOR CERTAIN TAXONOMIC GROUPS	No	No	No	No	No	No	NO	N/A	N/A	N/A	N/A	N/A	N/A	YES, BUT ONLY FOR CERTAIN TAXONOMIC GROUPS	No	No	No	No	No
23	15	NO	N/A	N/A	N/A	N/A	N/A	N/A	YES, BUT ONLY FOR CERTAIN TAXONOMIC GROUPS	No	No	No	No	No	No	YES, BUT ONLY FOR CERTAIN TAXONOMIC GROUPS	Yes	Yes	Yes	No	No	No	YES, BUT ONLY FOR CERTAIN TAXONOMIC GROUPS	No	No	No	No	No	No	YES, BUT ONLY FOR CERTAIN TAXONOMIC GROUPS	No	No	No	No	No	No	NO	N/A	N/A	N/A	N/A	N/A	N/A	YES, BUT ONLY FOR CERTAIN TAXONOMIC GROUPS	No	No	No	No	No
24	15	YES, FOR ALL TAXONOMIC GROUPS	N/A	N/A	N/A	N/A	N/A	N/A	YES, FOR ALL TAXONOMIC GROUPS	N/A	N/A	N/A	N/A	N/A	N/A	YES, FOR ALL TAXONOMIC GROUPS	N/A	N/A	N/A	N/A	N/A	N/A	YES, BUT ONLY FOR CERTAIN TAXONOMIC GROUPS	Yes	No	No	No	No	No	YES, FOR ALL TAXONOMIC GROUPS	N/A	N/A	N/A	N/A	N/A	N/A	YES, FOR ALL TAXONOMIC GROUPS	N/A	N/A	N/A	N/A	N/A	N/A	YES, BUT ONLY FOR CERTAIN TAXONOMIC GROUPS	Yes	Yes	Yes	No	No
25	15	YES, FOR ALL TAXONOMIC GROUPS	N/A	N/A	N/A	N/A	N/A	N/A	YES, FOR ALL TAXONOMIC GROUPS	N/A	N/A	N/A	N/A	N/A	N/A	YES, FOR ALL TAXONOMIC GROUPS	N/A	N/A	N/A	N/A	N/A	N/A	YES, FOR ALL TAXONOMIC GROUPS	N/A	N/A	N/A	N/A	N/A	N/A	YES, FOR ALL TAXONOMIC GROUPS	N/A	N/A	N/A	N/A	N/A	N/A	YES, FOR ALL TAXONOMIC GROUPS	N/A	N/A	N/A	N/A	N/A	N/A	YES, FOR ALL TAXONOMIC GROUPS	N/A	N/A	N/A	N/A	N/A
26	15	YES, FOR ALL TAXONOMIC GROUPS	N/A	N/A	N/A	N/A	N/A	N/A	YES, FOR ALL TAXONOMIC GROUPS	N/A	N/A	N/A	N/A	N/A	N/A	YES, FOR ALL TAXONOMIC GROUPS	N/A	N/A	N/A	N/A	N/A	N/A	YES, FOR ALL TAXONOMIC GROUPS	N/A	N/A	N/A	N/A	N/A	N/A	YES, FOR ALL TAXONOMIC GROUPS	N/A	N/A	N/A	N/A	N/A	N/A	YES, FOR ALL TAXONOMIC GROUPS	N/A	N/A	N/A	N/A	N/A	N/A	YES, BUT ONLY FOR CERTAIN TAXONOMIC GROUPS	Yes	Yes	Yes	No	No
27	14	YES, FOR ALL TAXONOMIC GROUPS	N/A	N/A	N/A	N/A	N/A	N/A	YES, FOR ALL TAXONOMIC GROUPS	N/A	N/A	N/A	N/A	N/A	N/A	YES, FOR ALL TAXONOMIC GROUPS	N/A	N/A	N/A	N/A	N/A	N/A	NO	N/A	N/A	N/A	N/A	N/A	N/A	YES, FOR ALL TAXONOMIC GROUPS	N/A	N/A	N/A	N/A	N/A	N/A	YES, FOR ALL TAXONOMIC GROUPS	N/A	N/A	N/A	N/A	N/A	N/A	YES, BUT ONLY FOR CERTAIN TAXONOMIC GROUPS	Yes	Yes	Yes	No	No
28	15	YES, FOR ALL TAXONOMIC GROUPS	N/A	N/A	N/A	N/A	N/A	N/A	YES, FOR ALL TAXONOMIC GROUPS	N/A	N/A	N/A	N/A	N/A	N/A	YES, FOR ALL TAXONOMIC GROUPS	N/A	N/A	N/A	N/A	N/A	N/A	YES, FOR ALL TAXONOMIC GROUPS	N/A	N/A	N/A	N/A	N/A	N/A	YES, FOR ALL TAXONOMIC GROUPS	N/A	N/A	N/A	N/A	N/A	N/A	YES, FOR ALL TAXONOMIC GROUPS	N/A	N/A	N/A	N/A	N/A	N/A	YES, FOR ALL TAXONOMIC GROUPS	N/A	N/A	N/A	N/A	N/A
29	15	YES, FOR ALL TAXONOMIC GROUPS	N/A	N/A	N/A	N/A	N/A	N/A	YES, FOR ALL TAXONOMIC GROUPS	N/A	N/A	N/A	N/A	N/A	N/A	YES, FOR ALL TAXONOMIC GROUPS	N/A	N/A	N/A	N/A	N/A	N/A	YES, FOR ALL TAXONOMIC GROUPS	N/A	N/A	N/A	N/A	N/A	N/A	YES, FOR ALL TAXONOMIC GROUPS	N/A	N/A	N/A	N/A	N/A	N/A	YES, FOR ALL TAXONOMIC GROUPS	N/A	N/A	N/A	N/A	N/A	N/A	YES, FOR ALL TAXONOMIC GROUPS	N/A	N/A	N/A	N/A	N/A
30	15	YES, FOR ALL TAXONOMIC GROUPS	N/A	N/A	N/A	N/A	N/A	N/A	YES, FOR ALL TAXONOMIC GROUPS	N/A	N/A	N/A	N/A	N/A	N/A	YES, FOR ALL TAXONOMIC GROUPS	N/A	N/A	N/A	N/A	N/A	N/A	YES, FOR ALL TAXONOMIC GROUPS	N/A	N/A	N/A	N/A	N/A	N/A	YES, FOR ALL TAXONOMIC GROUPS	N/A	N/A	N/A	N/A	N/A	N/A	YES, FOR ALL TAXONOMIC GROUPS	N/A	N/A	N/A	N/A	N/A	N/A	YES, BUT ONLY FOR CERTAIN TAXONOMIC GROUPS	Yes	Yes	Yes	Yes	Yes
31	15	YES, FOR ALL TAXONOMIC GROUPS	N/A	N/A	N/A	N/A	N/A	N/A	YES, FOR ALL TAXONOMIC GROUPS	N/A	N/A	N/A	N/A	N/A	N/A	YES, FOR ALL TAXONOMIC GROUPS	N/A	N/A	N/A	N/A	N/A	N/A	YES, FOR ALL TAXONOMIC GROUPS	N/A	N/A	N/A	N/A	N/A	N/A	YES, FOR ALL TAXONOMIC GROUPS	N/A	N/A	N/A	N/A	N/A	N/A	YES, FOR ALL TAXONOMIC GROUPS	N/A	N/A	N/A	N/A	N/A	N/A	YES, FOR ALL TAXONOMIC GROUPS	N/A	N/A	N/A	N/A	N/A
32	15	YES, FOR ALL TAXONOMIC GROUPS	N/A	N/A	N/A	N/A	N/A	N/A	YES, FOR ALL TAXONOMIC GROUPS	N/A	N/A	N/A	N/A	N/A	N/A	YES, FOR ALL TAXONOMIC GROUPS	N/A	N/A	N/A	N/A	N/A	N/A	YES, FOR ALL TAXONOMIC GROUPS	N/A	N/A	N/A	N/A	N/A	N/A	YES, FOR ALL TAXONOMIC GROUPS	N/A	N/A	N/A	N/A	N/A	N/A	YES, FOR ALL TAXONOMIC GROUPS	N/A	N/A	N/A	N/A	N/A	N/A	YES, FOR ALL TAXONOMIC GROUPS	N/A	N/A	N/A	N/A	N/A
33	15	YES, FOR ALL TAXONOMIC GROUPS	N/A	N/A	N/A	N/A	N/A	N/A	YES, FOR ALL TAXONOMIC GROUPS	N/A	N/A	N/A	N/A	N/A	N/A	YES, FOR ALL TAXONOMIC GROUPS	N/A	N/A	N/A	N/A	N/A	N/A	YES, FOR ALL TAXONOMIC GROUPS	N/A	N/A	N/A	N/A	N/A	N/A	YES, FOR ALL TAXONOMIC GROUPS	N/A	N/A	N/A	N/A	N/A	N/A	YES, FOR ALL TAXONOMIC GROUPS	N/A	N/A	N/A	N/A	N/A	N/A	YES, BUT ONLY FOR CERTAIN TAXONOMIC GROUPS	Yes	Yes	Yes	No	No
34	14	NO	N/A	N/A	N/A	N/A	N/A	N/A	YES, BUT ONLY FOR CERTAIN TAXONOMIC GROUPS	Yes	Yes	Yes	No	No	No	YES, BUT ONLY FOR CERTAIN TAXONOMIC GROUPS	Yes	Yes	Yes	No	No	No	YES, BUT ONLY FOR CERTAIN TAXONOMIC GROUPS	Yes	Yes	Yes	No	No	No	YES, BUT ONLY FOR CERTAIN TAXONOMIC GROUPS	Yes	Yes	Yes	No	No	No	YES, BUT ONLY FOR CERTAIN TAXONOMIC GROUPS	Yes	Yes	Yes	No	No	No	YES, BUT ONLY FOR CERTAIN TAXONOMIC GROUPS	Yes	Yes	Yes	No	No
35	15	YES, FOR ALL TAXONOMIC GROUPS	N/A	N/A	N/A	N/A	N/A	N/A	YES, FOR ALL TAXONOMIC GROUPS	N/A	N/A	N/A	N/A	N/A	N/A	YES, FOR ALL TAXONOMIC GROUPS	N/A	N/A	N/A	N/A	N/A	N/A	YES, FOR ALL TAXONOMIC GROUPS	N/A	N/A	N/A	N/A	N/A	N/A	YES, FOR ALL TAXONOMIC GROUPS	N/A	N/A	N/A	N/A	N/A	N/A	YES, FOR ALL TAXONOMIC GROUPS	N/A	N/A	N/A	N/A	N/A	N/A	YES, BUT ONLY FOR CERTAIN TAXONOMIC GROUPS	Yes	Yes	Yes	No	No
[truncated: 82 more columns]

## Sheet: WELLBEING
Answer ID	Last page compiled	Wb 1 - PRELIMINARY EVALUATION BEFORE INTRODUCING A NEW SPECIES TO THE FACILITY Do you think this theme is relevant and should be included in the checklist?	Indicate for which taxa do you think this theme should be included in the checklist. [MAMMALS]	Indicate for which taxa do you think this theme should be included in the checklist. [BIRDS]	Indicate for which taxa do you think this theme should be included in the checklist. [REPTILES]	Indicate for which taxa do you think this theme should be included in the checklist. [AMPHIBIANS]	Indicate for which taxa do you think this theme should be included in the checklist. [FISH]	Indicate for which taxa do you think this theme should be included in the checklist. [INVERTEBRATES]	Wb 2 - PRELIMINARY EVALUATION BEFORE INTRODUCING A NEW SPECIMEN TO THE FACILITY Do you think this theme is relevant and should be included in the checklist?	Indicate for which taxa do you think this theme should be included in the checklist. [MAMMALS]	Indicate for which taxa do you think this theme should be included in the checklist. [BIRDS]	Indicate for which taxa do you think this theme should be included in the checklist. [REPTILES]	Indicate for which taxa do you think this theme should be included in the checklist. [AMPHIBIANS]	Indicate for which taxa do you think this theme should be included in the checklist. [FISH]	Indicate for which taxa do you think this theme should be included in the checklist. [INVERTEBRATES]	Wb 3 - COMPOSITION OF SOCIAL GROUPS TAKING INTO ACCOUNT SPECIES CHARACTERISTICS Do you think this theme is relevant and should be included in the checklist?	Indicate for which taxa do you think this theme should be included in the checklist. [MAMMALS]	Indicate for which taxa do you think this theme should be included in the checklist. [BIRDS]	Indicate for which taxa do you think this theme should be included in the checklist. [REPTILES]	Indicate for which taxa do you think this theme should be included in the checklist. [AMPHIBIANS]	Indicate for which taxa do you think this theme should be included in the checklist. [FISH]	Indicate for which taxa do you think this theme should be included in the checklist. [INVERTEBRATES]	Wb 4 - INTRODUCTION OF NEW SPECIMENS INTO COMPATIBLE SOCIAL GROUPS Do you think this theme is relevant and should be included in the checklist?	Indicate for which taxa do you think this theme should be included in the checklist. [MAMMALS]	Indicate for which taxa do you think this theme should be included in the checklist. [BIRDS]	Indicate for which taxa do you think this theme should be included in the checklist. [REPTILES]	Indicate for which taxa do you think this theme should be included in the checklist. [AMPHIBIANS]	Indicate for which taxa do you think this theme should be included in the checklist. [FISH]	Indicate for which taxa do you think this theme should be included in the checklist. [INVERTEBRATES]	Wb 5 - REGULAR MONITORING OF GROUPS OF INDIVIDUALS Do you think this theme is relevant and should be included in the checklist?	Indicate for which taxa do you think this theme should be included in the checklist. [MAMMALS]	Indicate for which taxa do you think this theme should be included in the checklist. [BIRDS]	Indicate for which taxa do you think this theme should be included in the checklist. [REPTILES]	Indicate for which taxa do you think this theme should be included in the checklist. [AMPHIBIANS]	Indicate for which taxa do you think this theme should be included in the checklist. [FISH]	Indicate for which taxa do you think this theme should be included in the checklist. [INVERTEBRATES]	Wb 6 - ASSESSMENT OF THE IMPACT ON THE SOCIAL GROUP BEFORE AND AFTER THE REMOVAL OF ONE OR MORE OF ITS INDIVIDUALS Do you think this theme is relevant and should be included in the checklist?	Indicate for which taxa do you think this theme should be included in the checklist. [MAMMALS]	Indicate for which taxa do you think this theme should be included in the checklist. [BIRDS]	Indicate for which taxa do you think this theme should be included in the checklist. [REPTILES]	Indicate for which taxa do you think this theme should be included in the checklist. [AMPHIBIANS]	Indicate for which taxa do you think this theme should be included in the checklist. [FISH]	Indicate for which taxa do you think this theme should be included in the checklist. [INVERTEBRATES]	Wb 7 - ASSESSMENT OF THE IMPACT ON THE INDIVIDUAL BEFORE AND AFTER REMOVAL FROM HIS/HER SOCIAL GROUP Do you think this theme is relevant and should be included in the checklist?	Indicate for which taxa do you think this theme should be included in the checklist. [MAMMALS]	Indicate for which taxa do you think this theme should be included in the checklist. [BIRDS]	Indicate for which taxa do you think this theme should be included in the checklist. [REPTILES]	Indicate for which taxa do you think this theme should be included in the checklist. [AMPHIBIANS]	Indicate for which taxa do you think this theme should be included in the checklist. [FISH]
12	13	YES, FOR ALL TAXONOMIC GROUPS	N/A	N/A	N/A	N/A	N/A	N/A	YES, FOR ALL TAXONOMIC GROUPS	N/A	N/A	N/A	N/A	N/A	N/A	YES, FOR ALL TAXONOMIC GROUPS	N/A	N/A	N/A	N/A	N/A	N/A	YES, FOR ALL TAXONOMIC GROUPS	N/A	N/A	N/A	N/A	N/A	N/A	YES, FOR ALL TAXONOMIC GROUPS	N/A	N/A	N/A	N/A	N/A	N/A	YES, BUT ONLY FOR CERTAIN TAXONOMIC GROUPS	Yes	Yes	No	No	No	No	YES, FOR ALL TAXONOMIC GROUPS	N/A	N/A	N/A	N/A	N/A
13	13	YES, BUT ONLY FOR CERTAIN TAXONOMIC GROUPS	Yes	Yes	No	No	No	No	YES, FOR ALL TAXONOMIC GROUPS	N/A	N/A	N/A	N/A	N/A	N/A	YES, BUT ONLY FOR CERTAIN TAXONOMIC GROUPS	Yes	Yes	No	No	No	No	YES, FOR ALL TAXONOMIC GROUPS	N/A	N/A	N/A	N/A	N/A	N/A	YES, FOR ALL TAXONOMIC GROUPS	N/A	N/A	N/A	N/A	N/A	N/A	YES, BUT ONLY FOR CERTAIN TAXONOMIC GROUPS	No	No	No	No	No	No	YES, BUT ONLY FOR CERTAIN TAXONOMIC GROUPS	No	No	No	No	No
14	13	YES, FOR ALL TAXONOMIC GROUPS	N/A	N/A	N/A	N/A	N/A	N/A	YES, FOR ALL TAXONOMIC GROUPS	N/A	N/A	N/A	N/A	N/A	N/A	YES, FOR ALL TAXONOMIC GROUPS	N/A	N/A	N/A	N/A	N/A	N/A	YES, BUT ONLY FOR CERTAIN TAXONOMIC GROUPS	Yes	Yes	Yes	Yes	Yes	No	YES, FOR ALL TAXONOMIC GROUPS	N/A	N/A	N/A	N/A	N/A	N/A	NO	N/A	N/A	N/A	N/A	N/A	N/A	NO	N/A	N/A	N/A	N/A	N/A
15	7	YES, FOR ALL TAXONOMIC GROUPS	N/A	N/A	N/A	N/A	N/A	N/A	YES, FOR ALL TAXONOMIC GROUPS	N/A	N/A	N/A	N/A	N/A	N/A	YES, FOR ALL TAXONOMIC GROUPS	N/A	N/A	N/A	N/A	N/A	N/A	YES, FOR ALL TAXONOMIC GROUPS	N/A	N/A	N/A	N/A	N/A	N/A	YES, FOR ALL TAXONOMIC GROUPS	N/A	N/A	N/A	N/A	N/A	N/A	YES, FOR ALL TAXONOMIC GROUPS	N/A	N/A	N/A	N/A	N/A	N/A	YES, FOR ALL TAXONOMIC GROUPS	N/A	N/A	N/A	N/A	N/A
16	13	YES, BUT ONLY FOR CERTAIN TAXONOMIC GROUPS	Yes	Yes	No	No	No	No	YES, FOR ALL TAXONOMIC GROUPS	N/A	N/A	N/A	N/A	N/A	N/A	YES, BUT ONLY FOR CERTAIN TAXONOMIC GROUPS	Yes	Yes	No	No	No	No	YES, FOR ALL TAXONOMIC GROUPS	N/A	N/A	N/A	N/A	N/A	N/A	YES, FOR ALL TAXONOMIC GROUPS	N/A	N/A	N/A	N/A	N/A	N/A	YES, BUT ONLY FOR CERTAIN TAXONOMIC GROUPS	Yes	Yes	No	No	No	No	YES, BUT ONLY FOR CERTAIN TAXONOMIC GROUPS	Yes	Yes	No	No	No
17	13	YES, FOR ALL TAXONOMIC GROUPS	N/A	N/A	N/A	N/A	N/A	N/A	YES, FOR ALL TAXONOMIC GROUPS	N/A	N/A	N/A	N/A	N/A	N/A	YES, FOR ALL TAXONOMIC GROUPS	N/A	N/A	N/A	N/A	N/A	N/A	YES, BUT ONLY FOR CERTAIN TAXONOMIC GROUPS	Yes	Yes	Yes	No	No	No	YES, FOR ALL TAXONOMIC GROUPS	N/A	N/A	N/A	N/A	N/A	N/A	YES, BUT ONLY FOR CERTAIN TAXONOMIC GROUPS	Yes	Yes	No	Yes	Yes	No	YES, FOR ALL TAXONOMIC GROUPS	N/A	N/A	N/A	N/A	N/A
18	13	YES, BUT ONLY FOR CERTAIN TAXONOMIC GROUPS	Yes	Yes	No	No	No	No	YES, FOR ALL TAXONOMIC GROUPS	N/A	N/A	N/A	N/A	N/A	N/A	YES, FOR ALL TAXONOMIC GROUPS	N/A	N/A	N/A	N/A	N/A	N/A	YES, FOR ALL TAXONOMIC GROUPS	N/A	N/A	N/A	N/A	N/A	N/A	YES, BUT ONLY FOR CERTAIN TAXONOMIC GROUPS	Yes	Yes	No	No	No	No	YES, BUT ONLY FOR CERTAIN TAXONOMIC GROUPS	Yes	Yes	Yes	No	No	No	YES, BUT ONLY FOR CERTAIN TAXONOMIC GROUPS	Yes	Yes	Yes	No	No
19	13	YES, FOR ALL TAXONOMIC GROUPS	N/A	N/A	N/A	N/A	N/A	N/A	YES, FOR ALL TAXONOMIC GROUPS	N/A	N/A	N/A	N/A	N/A	N/A	YES, FOR ALL TAXONOMIC GROUPS	N/A	N/A	N/A	N/A	N/A	N/A	YES, FOR ALL TAXONOMIC GROUPS	N/A	N/A	N/A	N/A	N/A	N/A	NO	N/A	N/A	N/A	N/A	N/A	N/A	NO	N/A	N/A	N/A	N/A	N/A	N/A	NO	N/A	N/A	N/A	N/A	N/A
20	4	YES, FOR ALL TAXONOMIC GROUPS	N/A	N/A	N/A	N/A	N/A	N/A	YES, FOR ALL TAXONOMIC GROUPS	N/A	N/A	N/A	N/A	N/A	N/A	YES, FOR ALL TAXONOMIC GROUPS	N/A	N/A	N/A	N/A	N/A	N/A		N/A	N/A	N/A	N/A	N/A	N/A		N/A	N/A	N/A	N/A	N/A	N/A		N/A	N/A	N/A	N/A	N/A	N/A		N/A	N/A	N/A	N/A	N/A
21	12	YES, FOR ALL TAXONOMIC GROUPS	N/A	N/A	N/A	N/A	N/A	N/A	YES, FOR ALL TAXONOMIC GROUPS	N/A	N/A	N/A	N/A	N/A	N/A	YES, FOR ALL TAXONOMIC GROUPS	N/A	N/A	N/A	N/A	N/A	N/A	NO	N/A	N/A	N/A	N/A	N/A	N/A	NO	N/A	N/A	N/A	N/A	N/A	N/A	NO	N/A	N/A	N/A	N/A	N/A	N/A	NO	N/A	N/A	N/A	N/A	N/A
22	13	YES, BUT ONLY FOR CERTAIN TAXONOMIC GROUPS	Yes	Yes	Yes	Yes	Yes	No	YES, BUT ONLY FOR CERTAIN TAXONOMIC GROUPS	Yes	No	No	No	No	No	YES, BUT ONLY FOR CERTAIN TAXONOMIC GROUPS	Yes	Yes	Yes	No	Yes	No	YES, BUT ONLY FOR CERTAIN TAXONOMIC GROUPS	Yes	Yes	Yes	No	Yes	No	YES, BUT ONLY FOR CERTAIN TAXONOMIC GROUPS	Yes	Yes	Yes	No	Yes	No	YES, BUT ONLY FOR CERTAIN TAXONOMIC GROUPS	Yes	No	No	No	No	No	YES, BUT ONLY FOR CERTAIN TAXONOMIC GROUPS	Yes	No	No	No	No
23	13	YES, FOR ALL TAXONOMIC GROUPS	N/A	N/A	N/A	N/A	N/A	N/A	YES, FOR ALL TAXONOMIC GROUPS	N/A	N/A	N/A	N/A	N/A	N/A	YES, FOR ALL TAXONOMIC GROUPS	N/A	N/A	N/A	N/A	N/A	N/A	YES, FOR ALL TAXONOMIC GROUPS	N/A	N/A	N/A	N/A	N/A	N/A	YES, FOR ALL TAXONOMIC GROUPS	N/A	N/A	N/A	N/A	N/A	N/A	YES, FOR ALL TAXONOMIC GROUPS	N/A	N/A	N/A	N/A	N/A	N/A	YES, FOR ALL TAXONOMIC GROUPS	N/A	N/A	N/A	N/A	N/A
24	13	YES, BUT ONLY FOR CERTAIN TAXONOMIC GROUPS	Yes	No	No	No	No	No	YES, BUT ONLY FOR CERTAIN TAXONOMIC GROUPS	Yes	No	No	No	No	No	YES, BUT ONLY FOR CERTAIN TAXONOMIC GROUPS	Yes	No	No	No	No	No	YES, BUT ONLY FOR CERTAIN TAXONOMIC GROUPS	Yes	No	No	No	No	No	YES, BUT ONLY FOR CERTAIN TAXONOMIC GROUPS	Yes	No	No	No	No	No	YES, BUT ONLY FOR CERTAIN TAXONOMIC GROUPS	Yes	No	No	No	No	No	YES, BUT ONLY FOR CERTAIN TAXONOMIC GROUPS	Yes	No	No	No	No
25	13	YES, FOR ALL TAXONOMIC GROUPS	N/A	N/A	N/A	N/A	N/A	N/A	YES, BUT ONLY FOR CERTAIN TAXONOMIC GROUPS	Yes	Yes	No	No	No	No	YES, BUT ONLY FOR CERTAIN TAXONOMIC GROUPS	Yes	Yes	No	No	No	No	YES, BUT ONLY FOR CERTAIN TAXONOMIC GROUPS	Yes	No	No	No	No	No	YES, BUT ONLY FOR CERTAIN TAXONOMIC GROUPS	Yes	No	No	No	No	No	YES, BUT ONLY FOR CERTAIN TAXONOMIC GROUPS	Yes	No	No	No	No	No	YES, BUT ONLY FOR CERTAIN TAXONOMIC GROUPS	No	No	No	No	No
26	13	YES, FOR ALL TAXONOMIC GROUPS	N/A	N/A	N/A	N/A	N/A	N/A	YES, FOR ALL TAXONOMIC GROUPS	N/A	N/A	N/A	N/A	N/A	N/A	YES, FOR ALL TAXONOMIC GROUPS	N/A	N/A	N/A	N/A	N/A	N/A	NO	N/A	N/A	N/A	N/A	N/A	N/A	NO	N/A	N/A	N/A	N/A	N/A	N/A	NO	N/A	N/A	N/A	N/A	N/A	N/A	NO	N/A	N/A	N/A	N/A	N/A
28	13	YES, FOR ALL TAXONOMIC GROUPS	N/A	N/A	N/A	N/A	N/A	N/A	YES, FOR ALL TAXONOMIC GROUPS	N/A	N/A	N/A	N/A	N/A	N/A	YES, BUT ONLY FOR CERTAIN TAXONOMIC GROUPS	Yes	Yes	Yes	Yes	Yes	No	YES, FOR ALL TAXONOMIC GROUPS	N/A	N/A	N/A	N/A	N/A	N/A	YES, BUT ONLY FOR CERTAIN TAXONOMIC GROUPS	No	No	No	No	No	No	YES, BUT ONLY FOR CERTAIN TAXONOMIC GROUPS	No	No	No	No	No	No	YES, FOR ALL TAXONOMIC GROUPS	N/A	N/A	N/A	N/A	N/A
29	13	YES, FOR ALL TAXONOMIC GROUPS	N/A	N/A	N/A	N/A	N/A	N/A	YES, FOR ALL TAXONOMIC GROUPS	N/A	N/A	N/A	N/A	N/A	N/A	YES, FOR ALL TAXONOMIC GROUPS	N/A	N/A	N/A	N/A	N/A	N/A	YES, FOR ALL TAXONOMIC GROUPS	N/A	N/A	N/A	N/A	N/A	N/A	YES, BUT ONLY FOR CERTAIN TAXONOMIC GROUPS	Yes	Yes	No	No	No	No	YES, BUT ONLY FOR CERTAIN TAXONOMIC GROUPS	Yes	Yes	No	No	No	No	YES, BUT ONLY FOR CERTAIN TAXONOMIC GROUPS	Yes	Yes	No	No	No
30	13	YES, FOR ALL TAXONOMIC GROUPS	N/A	N/A	N/A	N/A	N/A	N/A	YES, BUT ONLY FOR CERTAIN TAXONOMIC GROUPS	Yes	Yes	Yes	No	No	No	YES, FOR ALL TAXONOMIC GROUPS	N/A	N/A	N/A	N/A	N/A	N/A	NO	N/A	N/A	N/A	N/A	N/A	N/A	NO	N/A	N/A	N/A	N/A	N/A	N/A	NO	N/A	N/A	N/A	N/A	N/A	N/A	NO	N/A	N/A	N/A	N/A	N/A
31	13	YES, FOR ALL TAXONOMIC GROUPS	N/A	N/A	N/A	N/A	N/A	N/A	YES, FOR ALL TAXONOMIC GROUPS	N/A	N/A	N/A	N/A	N/A	N/A	YES, FOR ALL TAXONOMIC GROUPS	N/A	N/A	N/A	N/A	N/A	N/A	NO	N/A	N/A	N/A	N/A	N/A	N/A	NO	N/A	N/A	N/A	N/A	N/A	N/A	NO	N/A	N/A	N/A	N/A	N/A	N/A	NO	N/A	N/A	N/A	N/A	N/A
32	13	YES, FOR ALL TAXONOMIC GROUPS	N/A	N/A	N/A	N/A	N/A	N/A	YES, FOR ALL TAXONOMIC GROUPS	N/A	N/A	N/A	N/A	N/A	N/A	YES, FOR ALL TAXONOMIC GROUPS	N/A	N/A	N/A	N/A	N/A	N/A	YES, FOR ALL TAXONOMIC GROUPS	N/A	N/A	N/A	N/A	N/A	N/A	YES, FOR ALL TAXONOMIC GROUPS	N/A	N/A	N/A	N/A	N/A	N/A	YES, FOR ALL TAXONOMIC GROUPS	N/A	N/A	N/A	N/A	N/A	N/A	YES, FOR ALL TAXONOMIC GROUPS	N/A	N/A	N/A	N/A	N/A
33	4		N/A	N/A	N/A	N/A	N/A	N/A		N/A	N/A	N/A	N/A	N/A	N/A		N/A	N/A	N/A	N/A	N/A	N/A		N/A	N/A	N/A	N/A	N/A	N/A		N/A	N/A	N/A	N/A	N/A	N/A		N/A	N/A	N/A	N/A	N/A	N/A		N/A	N/A	N/A	N/A	N/A
34	13	YES, FOR ALL TAXONOMIC GROUPS	N/A	N/A	N/A	N/A	N/A	N/A	YES, BUT ONLY FOR CERTAIN TAXONOMIC GROUPS	Yes	No	No	No	No	No	YES, BUT ONLY FOR CERTAIN TAXONOMIC GROUPS	Yes	No	No	No	No	No	YES, BUT ONLY FOR CERTAIN TAXONOMIC GROUPS	Yes	No	No	No	No	No	NO	N/A	N/A	N/A	N/A	N/A	N/A	NO	N/A	N/A	N/A	N/A	N/A	N/A	NO	N/A	N/A	N/A	N/A	N/A
35	13	YES, FOR ALL TAXONOMIC GROUPS	N/A	N/A	N/A	N/A	N/A	N/A	YES, FOR ALL TAXONOMIC GROUPS	N/A	N/A	N/A	N/A	N/A	N/A	YES, FOR ALL TAXONOMIC GROUPS	N/A	N/A	N/A	N/A	N/A	N/A	YES, FOR ALL TAXONOMIC GROUPS	N/A	N/A	N/A	N/A	N/A	N/A	YES, FOR ALL TAXONOMIC GROUPS	N/A	N/A	N/A	N/A	N/A	N/A	YES, FOR ALL TAXONOMIC GROUPS	N/A	N/A	N/A	N/A	N/A	N/A	YES, FOR ALL TAXONOMIC GROUPS	N/A	N/A	N/A	N/A	N/A
36	13	YES, FOR ALL TAXONOMIC GROUPS	N/A	N/A	N/A	N/A	N/A	N/A	YES, FOR ALL TAXONOMIC GROUPS	N/A	N/A	N/A	N/A	N/A	N/A	YES, FOR ALL TAXONOMIC GROUPS	N/A	N/A	N/A	N/A	N/A	N/A	YES, FOR ALL TAXONOMIC GROUPS	N/A	N/A	N/A	N/A	N/A	N/A	YES, FOR ALL TAXONOMIC GROUPS	N/A	N/A	N/A	N/A	N/A	N/A	NO	N/A	N/A	N/A	N/A	N/A	N/A	NO	N/A	N/A	N/A	N/A	N/A
37	13	YES, FOR ALL TAXONOMIC GROUPS	N/A	N/A	N/A	N/A	N/A	N/A	YES, FOR ALL TAXONOMIC GROUPS	N/A	N/A	N/A	N/A	N/A	N/A	YES, FOR ALL TAXONOMIC GROUPS	N/A	N/A	N/A	N/A	N/A	N/A	YES, FOR ALL TAXONOMIC GROUPS	N/A	N/A	N/A	N/A	N/A	N/A	YES, FOR ALL TAXONOMIC GROUPS	N/A	N/A	N/A	N/A	N/A	N/A	YES, FOR ALL TAXONOMIC GROUPS	N/A	N/A	N/A	N/A	N/A	N/A	YES, FOR ALL TAXONOMIC GROUPS	N/A	N/A	N/A	N/A	N/A
38	13	YES, FOR ALL TAXONOMIC GROUPS	N/A	N/A	N/A	N/A	N/A	N/A	YES, FOR ALL TAXONOMIC GROUPS	N/A	N/A	N/A	N/A	N/A	N/A	YES, FOR ALL TAXONOMIC GROUPS	N/A	N/A	N/A	N/A	N/A	N/A	YES, FOR ALL TAXONOMIC GROUPS	N/A	N/A	N/A	N/A	N/A	N/A	YES, FOR ALL TAXONOMIC GROUPS	N/A	N/A	N/A	N/A	N/A	N/A	YES, BUT ONLY FOR CERTAIN TAXONOMIC GROUPS	Yes	No	No	No	No	No	YES, BUT ONLY FOR CERTAIN TAXONOMIC GROUPS	Yes	Yes	No	No	No
39	13	YES, FOR ALL TAXONOMIC GROUPS	N/A	N/A	N/A	N/A	N/A	N/A	NO	N/A	N/A	N/A	N/A	N/A	N/A	NO	N/A	N/A	N/A	N/A	N/A	N/A	NO	N/A	N/A	N/A	N/A	N/A	N/A	NO	N/A	N/A	N/A	N/A	N/A	N/A	NO	N/A	N/A	N/A	N/A	N/A	N/A	NO	N/A	N/A	N/A	N/A	N/A
40	13	YES, FOR ALL TAXONOMIC GROUPS	N/A	N/A	N/A	N/A	N/A	N/A	YES, FOR ALL TAXONOMIC GROUPS	N/A	N/A	N/A	N/A	N/A	N/A	YES, FOR ALL TAXONOMIC GROUPS	N/A	N/A	N/A	N/A	N/A	N/A	YES, FOR ALL TAXONOMIC GROUPS	N/A	N/A	N/A	N/A	N/A	N/A	YES, FOR ALL TAXONOMIC GROUPS	N/A	N/A	N/A	N/A	N/A	N/A	YES, FOR ALL TAXONOMIC GROUPS	N/A	N/A	N/A	N/A	N/A	N/A	YES, FOR ALL TAXONOMIC GROUPS	N/A	N/A	N/A	N/A	N/A
41	13	YES, FOR ALL TAXONOMIC GROUPS	N/A	N/A	N/A	N/A	N/A	N/A	YES, FOR ALL TAXONOMIC GROUPS	N/A	N/A	N/A	N/A	N/A	N/A	YES, FOR ALL TAXONOMIC GROUPS	N/A	N/A	N/A	N/A	N/A	N/A	YES, FOR ALL TAXONOMIC GROUPS	N/A	N/A	N/A	N/A	N/A	N/A	YES, BUT ONLY FOR CERTAIN TAXONOMIC GROUPS	Yes	Yes	No	No	No	No	YES, BUT ONLY FOR CERTAIN TAXONOMIC GROUPS	Yes	No	No	No	No	No	YES, BUT ONLY FOR CERTAIN TAXONOMIC GROUPS	Yes	No	No	No	No
42	2		N/A	N/A	N/A	N/A	N/A	N/A		N/A	N/A	N/A	N/A	N/A	N/A		N/A	N/A	N/A	N/A	N/A	N/A		N/A	N/A	N/A	N/A	N/A	N/A		N/A	N/A	N/A	N/A	N/A	N/A		N/A	N/A	N/A	N/A	N/A	N/A		N/A	N/A	N/A	N/A	N/A
[truncated: 236 more columns]
