# Supplementary material for: An E-Delphi study to facilitate animal welfare assessment in Italian zoos and aquaria
Source: PLoS One. 2025 Jan 6;20(1):e0309760. doi: 10.1371/journal.pone.0309760 (PMC11703047; doi:10.1371/journal.pone.0309760)
Supplement: S3 Dataset — (XLSX) [file pone.0309760.s008.xlsx]

## Sheet: WELLBEING
Answer ID	Wb1 - PRELIMINARY EVALUATION BEFORE INTRODUCING A NEW SPECIES TO THE FACILITY Indicator: Presence of a project outlining the methods for the new species introduction into the facility (exhibit design, trained personnel, safety measures, etc.)	Wb1 - PRELIMINARY EVALUATION BEFORE INTRODUCING A NEW SPECIES TO THE FACILITY Indicator: Application of EAZA guidelines or similar. In the absence of specific guidelines, evaluation by the curator and veterinary staff	Wb1 - PRELIMINARY EVALUATION BEFORE INTRODUCING A NEW SPECIES TO THE FACILITY Indicator: Application of EAZA guidelines or similar where available, and consultation of current literature. In the absence of specific guidelines, evaluation by the curator and veterinary staff.	Wb 2 - PRELIMINARY EVALUATION BEFORE INTRODUCING A NEW SPECIMEN TO THE FACILITY Indicator: Presence of a project/protocol for the integration methods of a new individual	Wb 2 - PRELIMINARY EVALUATION BEFORE INTRODUCING A NEW SPECIMEN TO THE FACILITY Indicator: Presence of a quarantine area following EAZA guidelines or similar. In the absence of specific guidelines, evaluation by the curator and veterinary staff	Wb 2 - PRELIMINARY EVALUATION BEFORE INTRODUCING A NEW SPECIMEN TO THE FACILITY Indicator: Carrying out periodic censuses as required by law	Wb 2 - PRELIMINARY EVALUATION BEFORE INTRODUCING A NEW SPECIMEN TO THE FACILITY Indicator: Presence of a quarantine area following EAZA guidelines or similar. In the absence of specific guidelines, evaluation by the curator and veterinary staff	Wb 2 - PRELIMINARY EVALUATION BEFORE INTRODUCING A NEW SPECIMEN TO THE FACILITY Indicator: Presence of environmental enrichment as indicated by EAZA guidelines or similar. In the absence of specific guidelines, evaluation by the curator and veterinary staff	Wb 2 - PRELIMINARY EVALUATION BEFORE INTRODUCING A NEW SPECIMEN TO THE FACILITY Indicator: Evaluation of compatibility with existing animal groups as indicated by EAZA guidelines or similar. In the absence of specific guidelines, evaluation by the curator and veterinary staff	Wb 2 - PRELIMINARY EVALUATION BEFORE INTRODUCING A NEW SPECIMEN TO THE FACILITY Indicator: Consultation of expert opinions (e.g., other facilities housing the species)	Wb 4 - INTRODUCTION OF NEW SPECIMENS INTO COMPATIBLE SOCIAL GROUPS Indicatore: Presence of measures to ensure the gradual integration of the animal into the group as indicated by EAZA guidelines or similar. In the absence of specific guidelines, evaluation by the curator and veterinary staff	Wb 4 - INTRODUCTION OF NEW SPECIMENS INTO COMPATIBLE SOCIAL GROUPS Indicator: Assessment of the presence of confined spaces to facilitate the introduction of new specimens as indicated by EAZA or similar guidelines. In the absence of specific guidelines, evaluation by the curator and veterinary staff.	Wb 4 - INTRODUCTION OF NEW SPECIMENS INTO COMPATIBLE SOCIAL GROUPS Indicatore: Application of EAZA guidelines or similar. In the absence of specific guidelines, evaluation by the curator and veterinary staff.	Wb 9 - VARIETY OF THE ENRICHMENTS OFFERED Indicator: Application of EAZA guidelines or similar. In the absence of specific guidelines, evaluation by the curator and veterinary staff.	Wb 11 - ENVIRONMENTAL ENRICHMENTS MONITORING Indicator: Presence of methods for recording the use of enrichments	Wb 11 - ENVIRONMENTAL ENRICHMENTS MONITORING Indicator: Application of EAZA guidelines or similar. In the absence of specific guidelines, evaluation by the curator and veterinary staff.	Wb 29 - OPPORTUNITY FOR ANIMALS TO INTERRUPT INTERACTIONS WITH VISITORS AND MOVE AWAY Indicator: Presence of procedures/protocols for managing interactions	Wb 29 - OPPORTUNITY FOR ANIMALS TO INTERRUPT INTERACTIONS WITH VISITORS AND MOVE AWAY Indicatori: Presence of a non-public accessible area	Wb 29 - OPPORTUNITY FOR ANIMALS TO INTERRUPT INTERACTIONS WITH VISITORS AND MOVE AWAY Indicatori: Shelter availability to shield from visitors' view	Wb 29 - OPPORTUNITY FOR ANIMALS TO INTERRUPT INTERACTIONS WITH VISITORS AND MOVE AWAY Indicator: Regulation of visitor behaviour guidelines	Wb 37 - PROHIBITION OF SEPARATING OFFSPRING FROM THE MOTHER SOLELY FOR THE PURPOSE OF LEARNING FOR EXHIBITIONS AND/OR INTERACTIONS WITH VISITORS Indicator: Application of EAZA guidelines "Guidelines on the use of animals in public demonstrations sect 3: Health of animals". In the absence of specific guidelines, evaluation by the curator and veterinary staff.	Wb 40 - PROHIBITION OF INDUCING ANIMALS TO EXHIBIT BEHAVIOURS THAT ARE CONTRARY TO THE EDUCATIONAL PURPOSES OF THE INTERACTION AND/OR eXHIBITIONS Indicator: Application of EAZA guidelines "Guidelines on the use of animals in public demonstrations sect 3: Health of animals". In the absence of specific guidelines, evaluation by the curator and veterinary staff.
1
2
3
4
5
7
8
9
10	Is there a master plan? Short-term or long-term?	Verification of the execution of the coordinators' instructions	By what criteria is a new species acquired? Who makes the decision?	How do you prepare for the acquisition of a new species?	See above	Verification of the update of databases, records, etc.	Is there a specific quarantine? Methods and procedures for managing animals in quarantine	Verification of training related to enrichment for new species	Facilities and Training for Group Management	Verification of the execution of specific curators' instructions	Facilities, Equipment, and Management of Gradual Introductions: Description of Procedures	Description of Areas for Approach, Vision, and Protected Contact	Description of introduction procedures	List of Enrichments and Enrichment Programs	Acquisition of Monitoring Sheets and Conducted Studies (Articles, Theses, etc.)	Reasons for Acquiring a New Species and Gathering Opinions from Curators/Species Coordinators	Is the facility supportive of and does it facilitate interactions between animals and visitors? (Please explain your answer) Yes No	Describe the methods of interaction, the duration, and check the visitor withdrawal areas. Are there forms for monitoring the activities and the welfare status of the animals? If so, please provide details	Describe the methods of interaction, the duration, and check the visitor withdrawal areas. Are there forms for monitoring the activities and the welfare status of the animals? If so, please provide details	Is there a written code of conduct for visitors?	Not to be allowed	Verify
11
12
13
14	ok
15
16
17	Is there a project regarding the methods for introducing the new species?	Redundant topic, already present, already indicated as a possible indicator	Is the choice of the new species based on EAZA guidelines or similar, and/or current literature? In the absence of specific guidelines, has the choice of the new species been evaluated by the curator and/or veterinary staff?	Is there a project/protocol that describes the methods for the introduction of the new individual?	Is the introduction of new individuals based on EAZA guidelines or similar, and/or current literature? In the absence of specific guidelines, is the introduction of new individuals evaluated by the curator and/or veterinary staff?	Is there a list of the animals maintained at the facility?	Is there a health isolation/quarantine area as outlined in EAZA guidelines or similar? In the absence of specific guidelines, is the isolation area identified by the curator and/or veterinary staff?	Is there an environmental enrichment program in accordance with EAZA guidelines or similar, and/or current literature? In the absence of specific guidelines, is there an environmental enrichment program established by the curator and/or scientific staff and/or veterinary staff? In the absence of specific guidelines, is there an environmental enrichment program established by the curator and/or sc…	Is the introduction of new individuals based on EAZA guidelines or similar, and/or current literature? In the absence of specific guidelines, is the introduction of new individuals evaluated by the curator and/or veterinary staff?	Is the opinion of experts, such as other facilities housing the same species, consulted?	Is the introduction of new individuals based on EAZA guidelines or similar, and/or current literature? In the absence of specific guidelines, is the introduction of new individuals evaluated by the curator and/or veterinary staff?	Is the introduction of new individuals based on EAZA guidelines or similar, and/or current literature? In the absence of specific guidelines, is the introduction of new individuals evaluated by the curator and/or veterinary staff?	Is the introduction of new individuals based on EAZA guidelines or similar, and/or current literature? In the absence of specific guidelines, is the introduction of new individuals evaluated by the curator and/or veterinary staff?	Are environmental enrichments provided in accordance with EAZA guidelines or similar? In the absence of specific guidelines, are environmental enrichments provided in accordance with what is established by the curator and/or scientific staff and/or veterinary staff?	Is there a method for monitoring the use of enrichments?	Redundant topic, already requested and possible indicator already included	Is there a protocol/procedure for managing interactions that allows animals the option to withdraw from interactions with visitors?	During interactions, is there an area that is not accessible to the public?	During interactions, are there shelters/refuges available that provide animals with the opportunity to distance themselves from visitors?	Is there a regulation describing the behavior protocols that visitors must follow during interactions?	Not allowed; according to EAZA guidelines, it is prohibited to separate young from their mother solely for educational purposes or for visitor interactions	Do the behaviors requested of the animals and/or exhibited by the animals align with the EAZA guidelines?
18
19
20	Relevant	See relative section Before acquiring a new species, is the possibility for the animals to interrupt interactions with visitors and distance themselves evaluated, in accordance with EAZA guidelines or similar? In the absence of specific guidelines, is there an evaluation by the curator and veterinary staff?	In the introduction of a new species, are EAZA guidelines followed, or, in their absence, is current scientific literature consulted? In the absence of such guidance, are evaluations performed by the staff (curator, veterinarian, etc.)?	Is the introduction of a new individual carried out following the methods defined in the project/protocol?	In the introduction of a new individual, were EAZA guidelines followed, or, in their absence, was current scientific literature consulted? In the absence of guidelines, have evaluations been conducted by the staff (curator, veterinarian, etc.)?	Is a periodic census of the animals conducted as required by law?	Is there a health quarantine area in the facility as indicated by EAZA guidelines or similar? In the absence of guidelines, are evaluations conducted by the staff (curator, veterinarian, etc.)?	Is environmental enrichment carried out in the facility as indicated by EAZA guidelines or similar? In the absence of such guidelines, are evaluations conducted by the staff (curator, veterinarian, etc.)?	In the facility, are compatibility assessments with the group conducted before the introduction of new individuals, as indicated by EAZA guidelines or similar? In the absence of guidelines, are evaluations conducted by the staff (curator, veterinarian, etc.)?	In the facility, before introducing new individuals, in addition to following EAZA guidelines or similar, are the opinions of experts (e.g., other facilities housing the species) consulted?	Are measures applied in the facility to ensure the gradual introduction of the animal into the group, as indicated by EAZA guidelines or similar? In the absence of such guidelines, are evaluations conducted by the staff (curator, veterinarian, etc.)?	Is there an assessment of approach spaces for new specimens in the facility as indicated by EAZA guidelines or similar? In the absence of such guidelines, are evaluations conducted by the staff (curator, veterinarian, etc.)?	In the introduction of a new species, are the EAZA guidelines followed, or in their absence, is current scientific literature consulted? In the absence of guidelines, are evaluations conducted by the staff (curator, veterinarian, etc.)?	In the implemented enrichment programs, are EAZA guidelines or similar applied regarding their variability? In the absence of specific guidelines, is there an adequacy assessment of these programs conducted by the curator and veterinary staff?	Are the enrichment programs in the facility monitored? If so, what methods of recording are used?	See previous section	Does the facility have protocols or procedures in place for managing animal interactions with visitors?	In the facility housing the animals, are there areas not accessible to the public that allow animals to interrupt interactions with visitors and withdraw?	In the facility housing the animals, are there shelters available for animals to retreat from view of the visitors?	Does the facility have a regulation outlining the behavior protocols that visitors must observe?	In relation to the prohibition of separating young from their mother solely for educational purposes or for public demonstrations and/or visitor interactions (mammals, birds), are the EAZA guidelines 'Guidelines on the Use of Animals on Public Demonstrations, Section 3: Health of Animals' being applied?In assenza di linee guida specifiche, viene effettuata una valutazione da parte di curatore e p…	In relation to the prohibition of inducing animals to exhibit behaviors that are contrary to the educational purposes of the interaction and/or demonstrations, are the EAZA guidelines 'Guidelines on the use of animals on public demonstrations, Section 3: Health of Animals' applied?In assenza di linee guida specifiche, viene effettuata una valutazione da parte di curatore e personale veterinario?
21	Confirm		Confirm			In the absence of an electronic animal management program (e.g., OERCA) as required by regulations, it would be advisable to conduct periodic censuses within the facility.	The presence of areas designated for health quarantine is a critical factor in maintaining animals within the facility			Do you consider it valid or advisable to seek external expert opinions (e.g., other recognized facilities housing the species) for the management of certain animal species?			In the absence of EAZA or similar guidelines regarding the introduction of new individuals into social groups, do you consider it sufficient/advisable/valid to rely on the expertise and experience of the curator and veterinary staff?		What methodology do you use for archiving environmental enrichment plans and their application to animals?		What protocols does the facility have in place for managing animal-visitor interactions (e.g., does the animal have the option to withdraw from interactions/exhibitions; is there a designated area not accessible to the public and/or shelters for the animal to retreat from public view)?			What are the visitor behavior protocols in place? Do the visitor behavior protocols follow EAZA guidelines such as 'Guidelines on the Use of Animals in Public Demonstrations, Section 3: Health of Animals' and/or guidelines prepared by the curator or veterinary staff in the absence of these?
23							Presence of a health quarantine area or specific procedures for the health management of new arrivals (assessment of origin guarantees)	Presence of environmental enrichment programs	Presence of specific procedures or a project for evaluating compatibility with the existing group		Presence of specific procedures or a project to ensure the gradual integration of the animal into the group
24
26			Have EAZA guidelines or similar been applied? In the absence of specific guidelines, has an evaluation been conducted by the veterinarian or curator?	Is there a protocol available outlining the methods for the introduction of the new individual?	Have EAZA guidelines or similar been applied? In the absence of specific guidelines, has an evaluation been conducted by the veterinarian or curator?	Has the periodic census required by law been conducted (please specify which law)?	Are there specific health quarantine areas that are suitable for new individuals?	Has environmental enrichment been implemented according to EAZA guidelines or by consulting with a veterinarian or curator?	Has a compatibility assessment of the new animals with the existing group been conducted as indicated by EAZA guidelines or following the recommendations of a veterinarian or curator?	Before acquiring new individuals, was the opinion of external experts sought?	Have measures been implemented to ensure the gradual integration of the animal into the group as indicated by EAZA guidelines or following the recommendations of a veterinarian or curator?	Has the availability of suitable spaces to facilitate the approach of the new animal to the existing specimens been assessed?	In the various phases of introducing new individuals, have EAZA guidelines or other similar guidelines been followed, or have the recommendations of a veterinarian or curator been adhered to?	Is the variability of the proposed enrichments consistent with EAZA guidelines or similar? In the absence of specific guidelines, has a veterinarian or curator been consulted?	Do you have a protocol for recording the use of enrichment by animals?	Before acquiring a new species, did you follow the guidelines set by EAZA or similar, or consult with a veterinarian or curator?
27
28	Presence of a project for the methods of introducing the new species within the facility (exhibit, qualified staff, safety, ...)	Is a preliminary assessment carried out before acquiring a new species, following EAZA guidelines or similar, or is an evaluation performed by the veterinary staff?	Are EAZA guidelines or similar applied? Where these are not available, is an evaluation conducted by the veterinarian and/or curator?	Is there a protocol available outlining the methods for the introduction of the new individual?	Are EAZA guidelines or similar applied? Where these are not available, is an evaluation conducted by the veterinarian and/or curator?	Is a periodic census of the collection conducted as required by law?	Is there a quarantine area?	Is there suitable environmental enrichment as indicated by EAZA guidelines or similar, and/or according to the opinion of a curator and/or veterinarian?	Before the introduction, was compatibility with the resident group of animals assessed?	Were experts consulted before the introduction of new individuals (e.g., other facilities housing the species)?	Are there measures in place to ensure the gradual integration of the animal into the group? If so, what are they?	Are there approach spaces for new specimens? If so, where are they located and what are their dimensions?	Are EAZA guidelines or similar followed, or is the assessment conducted by the curator or veterinarian before the introduction of new individuals?	Is the variability of environmental enrichments chosen based on EAZA guidelines or similar, and/or the advice of the curator and veterinarian?	???	For the acquisition of new species, are EAZA guidelines or similar followed and/or is the opinion of the curator and veterinarian sought?	Are there procedures/protocols in place for managing visitor-animal interactions?	Is a non-public area provided?	Are there zones that allow animals to withdraw from view of the visitors?	Are there signs and indications that inform visitors about the behavior guidelines?	Are the EAZA guidelines regarding the prohibition of separating young from their mother solely for the purpose of educational demonstrations and/or interactions with visitors being applied?	????????
29	Has a project been prepared for the methods of introducing the new species within the facility?	Before acquiring a new species, is a preliminary assessment conducted following EAZA guidelines or other similar guidelines, or with the support of experts (veterinarian or curator)?	Has a preliminary assessment been made before acquiring the new species, following EAZA guidelines or other similar guidelines, or with the support of experts (veterinarian or curator)?	Is there a protocol available for the methods of introducing individuals of a new species into the facility?	Has a preliminary assessment been conducted before acquiring new individuals, following EAZA guidelines or other similar guidelines, or with the support of experts (veterinarian or curator)?	Are periodic censuses conducted as required by law (please specify the details of the law)?	Is there a health quarantine area in the facility with the characteristics outlined in EAZA guidelines or other similar guidelines, or created with the support of experts (veterinarian or curator)?	Have environmental enrichments been implemented with the characteristics outlined in EAZA guidelines or other similar guidelines, or developed with the support of experts (veterinarian or curator)?	Has a compatibility assessment of the new animals with the existing group been conducted as indicated by EAZA guidelines or following the recommendations of a veterinarian or curator?	Before proceeding with acquisitions, were external experts consulted? If so, who were they?	Are measures in place to ensure the gradual integration of the new animal into the group, following EAZA guidelines or other similar guidelines, or with the support of experts (veterinarian or curator)?	Are approach spaces for integrating new specimens into social groups present as indicated by EAZA guidelines or other similar guidelines, or established with the support of experts (veterinarian or curator)?	Does the introduction of new individuals follow EAZA guidelines or other similar guidelines, or is it supported by experts (veterinarian or curator)?	Are the environmental enrichments diversified as per EAZA guidelines or other guidelines, or as indicated by experts (veterinarian or curator)?	Is there a protocol in place for data collection on the use of enrichments?	Before acquiring a new species, is a preliminary evaluation conducted according to EAZA guidelines or other similar guidelines, or with the support of experts (veterinarian or curator)?	Are there protocols or procedures in place to allow animals to interrupt interactions with visitors and withdraw independently?	Are there non-public areas that allow animals to interrupt interactions with visitors and withdraw independently?	Are there shelters within the enclosures that allow animals to withdraw from view of the visitors?	Is there a visitor policy outlining behavior guidelines when in close proximity to the animals?	Is there a prohibition against separating young from their mother solely for the purpose of educational demonstrations and/or interactions with visitors, in accordance with the EAZA guidelines 'Guidelines on the use of animals on public demonstrations sect 3: Health of animals'? In the absence of specific guidelines, is an assessment made by the curator and veterinary staff?	Is there a prohibition against inducing animals to exhibit behaviors that are contrary to the educational purposes of the interaction and/or demonstrations, in accordance with the EAZA guidelines 'Guidelines on the use of animals on public demonstrations, Section 3: Health of Animals'? In the absence of specific guidelines, is there an evaluation conducted by the curator and veterinary staff?
30

## Sheet: NORMATIVA
ID risposta	NV 2 DAILY MONITORING THE HEALTH CONDITIONS OF THE ANIMALS ACCORDING TO THEIR SPECIES	NV 2 DAILY MONITORING THE HEALTH CONDITIONS OF THE ANIMALS ACCORDING TO THEIR SPECIES	NV 2 DAILY MONITORING THE HEALTH CONDITIONS OF THE ANIMALS ACCORDING TO THEIR SPECIES	NV 2 DAILY MONITORING THE HEALTH CONDITIONS OF THE ANIMALS ACCORDING TO THEIR SPECIES	NV 2 DAILY MONITORING THE HEALTH CONDITIONS OF THE ANIMALS ACCORDING TO THEIR SPECIES	NV 2 DAILY MONITORING THE HEALTH CONDITIONS OF THE ANIMALS ACCORDING TO THEIR SPECIES	NV 2 DAILY MONITORING THE HEALTH CONDITIONS OF THE ANIMALS ACCORDING TO THEIR SPECIES	NV 2 DAILY MONITORING THE HEALTH CONDITIONS OF THE ANIMALS ACCORDING TO THEIR SPECIES	NV 2 DAILY MONITORING THE HEALTH CONDITIONS OF THE ANIMALS ACCORDING TO THEIR SPECIES	NV 2 DAILY MONITORING THE HEALTH CONDITIONS OF THE ANIMALS ACCORDING TO THEIR SPECIES	NV 2 DAILY MONITORING THE HEALTH CONDITIONS OF THE ANIMALS ACCORDING TO THEIR SPECIES	NV 2 DAILY MONITORING THE HEALTH CONDITIONS OF THE ANIMALS ACCORDING TO THEIR SPECIES	NV 2 DAILY MONITORING THE HEALTH CONDITIONS OF THE ANIMALS ACCORDING TO THEIR SPECIES	NV 2 DAILY MONITORING THE HEALTH CONDITIONS OF THE ANIMALS ACCORDING TO THEIR SPECIES	NV 2 DAILY MONITORING THE HEALTH CONDITIONS OF THE ANIMALS ACCORDING TO THEIR SPECIES	NV 2 DAILY MONITORING THE HEALTH CONDITIONS OF THE ANIMALS ACCORDING TO THEIR SPECIES	NV 2 DAILY MONITORING THE HEALTH CONDITIONS OF THE ANIMALS ACCORDING TO THEIR SPECIES	NV 2 DAILY MONITORING THE HEALTH CONDITIONS OF THE ANIMALS ACCORDING TO THEIR SPECIES	NV 4 ROUTINE EXAMS, INCLUDING PARASITOLOGICAL ONES	NV 4 ROUTINE EXAMS, INCLUDING PARASITOLOGICAL ONES	NV 4 ROUTINE EXAMS, INCLUDING PARASITOLOGICAL ONES	NV 7 REGULAR IMPLEMENTATION OF PREVENTIVE MEDICINE INTERVENTIONS	NV 7 REGULAR IMPLEMENTATION OF PREVENTIVE MEDICINE INTERVENTIONS	NV 7 REGULAR IMPLEMENTATION OF PREVENTIVE MEDICINE INTERVENTIONS	NV 7 REGULAR IMPLEMENTATION OF PREVENTIVE MEDICINE INTERVENTIONS	NV 8 GUARANTEE OF ROUTINE VETERINARY CARE	NV 8 GUARANTEE OF ROUTINE VETERINARY CARE	NV 8 GUARANTEE OF ROUTINE VETERINARY CARE	NV 9 ROUND-THE-CLOCK VETERINARY ASSISTANCE AVAILABLE THROUGHOUT THE ENTIRE WEEK	NV 10 IMMEDIATE CARE AND ATTENTION BY THE VETERINARIAN FOR ANY ANIMAL IN CONDITIONS OF STRESS, ILLNESS OR INJURY	NV 10 IMMEDIATE CARE AND ATTENTION BY THE VETERINARIAN FOR ANY ANIMAL IN CONDITIONS OF STRESS, ILLNESS OR INJURY	NV 10 IMMEDIATE CARE AND ATTENTION BY THE VETERINARIAN FOR ANY ANIMAL IN CONDITIONS OF STRESS, ILLNESS OR INJURY	NV 11 ADEQUATE AVAILABILITY OF TRANQUILIZERS AND ANESTHETICS IN THE FACILITY	NV 11 ADEQUATE AVAILABILITY OF TRANQUILIZERS AND ANESTHETICS IN THE FACILITY	NV 11 ADEQUATE AVAILABILITY OF TRANQUILIZERS AND ANESTHETICS IN THE FACILITY	NV 11 ADEQUATE AVAILABILITY OF TRANQUILIZERS AND ANESTHETICS IN THE FACILITY	NV 11 ADEQUATE AVAILABILITY OF TRANQUILIZERS AND ANESTHETICS IN THE FACILITY	NV 11 ADEQUATE AVAILABILITY OF TRANQUILIZERS AND ANESTHETICS IN THE FACILITY	NV 13 PROPER HANDLING OF ANIMALS TO AVOID STRESS OR JEOPARDIZING THE ANIMALS' PSYCHOLOGICAL AND PHYSICAL WELLBEING	NV 14 TRAINING OF THE STAFF RESPONSIBLE FOR THE ANIMALS TO IMMEDIATELY COMMUNICATE ANY IMPEDIMENTS IN CARRYING OUT THEIR DUTIES TO THE MANAGEMENT	NV 14 TRAINING OF THE STAFF RESPONSIBLE FOR THE ANIMALS TO IMMEDIATELY COMMUNICATE ANY IMPEDIMENTS IN CARRYING OUT THEIR DUTIES TO THE MANAGEMENT	NV 64 ADEQUATE STRUCTURES AND EQUIPMENT FOR THE RECOVERY AND CONTAINMENT OF ANIMALS WITHIN THE ZOOLOGICAL FACILITY	NV 65 APPROPRIATE FACILITIES AND EQUIPMENT FOR ANIMALS' TRANSPORT	NV 18 ADEQUATE CLEANING OF THE ENCLOSURES	NV 18 ADEQUATE CLEANING OF THE ENCLOSURES	NV 18 ADEQUATE CLEANING OF THE ENCLOSURES	NV 18 ADEQUATE CLEANING OF THE ENCLOSURES	NV 18 ADEQUATE CLEANING OF THE ENCLOSURES	NV 18 ADEQUATE CLEANING OF THE ENCLOSURES
ID risposta	Indicator: Assessment of nutrition and hydration status Please suggest the wording of the question based on the indicator to be included in the checklist.	Indicator: Presence of daily registrations by keepers Please suggest the wording of the question based on the indicator to be included in the checklist..	Indicator: Control of large organic functions Please suggest the formulation of the question based on the indicator to be included in the checklist.	Indicator: Visual examination of the status and, where applicable, the behaviour Please suggest the wording of the question based on the indicator to be included in the checklist.	Indicator: Examination of sensorium status (normal reactivity to natural or provoked stimuli) Please suggest the formulation of the question based on the indicator to be included in the checklist.	Indicator: Presence of trained and sufficient keepers Please suggest the wording of the question based on the indicator to be included in the checklist.	Indicator: Intervention of the veterinarian in case of abnormalities/alterations Please suggest the wording of the question based on the indicator to be included in the checklist.	Indicator: Presence of any behavioural abnormalities Please suggest the formulation of the question based on the indicator to be included in the checklist.	Indicator: Intervention of the veterinarian in case of abnormalities/alterations Please suggest the wording of the question based on the indicator to be included in the checklist.	Indicator: Presence of medical records Please suggest the wording of the question based on the indicator to be included in the checklist..	Indicator: Body Weight Monitoring Please suggest the wording of the question based on the indicator to be included in the checklist.	Indicator: Presence of specific protocols and checklists Please suggest the formulation of the question based on the indicator to be included in the checklist.	Indicator: Regular food and water intake monitoring Please suggest the formulation of the question based on the indicator to be included in the checklist.	Indicator: Carrying out random and suspicious inspections Please suggest the wording of the question based on the indicator to be included in the checklist.	Indicator: Recording the number of checks during the day Please suggest the wording of the question based on the indicator to be included in the checklist.	Indicator: Periodic evaluation of ethograms Please suggest the formulation of the question based on the indicator to be included in the checklist.	Indicator: Presence of normal stools according to the species Please suggest the formulation of the question based on the indicator to be included in the checklist..	Indicator: Assessment of the animal's interest in its surroundings Please suggest the formulation of the question based on the indicator to be included in the checklist.	Indicator: Conducting periodic clinical examinations and screenings as required by law according to the species Please suggest the wording of the question based on the indicator to be included in the checklist	Indicator: Conducting routine necropsies and histological examinations on deceased animals Please suggest the wording of the question based on the indicator to be included in the checklist.	Indicator: Differentiated prophylaxis according to animal families based on epidemiologically relevant diseases in the area Please suggest the formulation of the question based on the indicator to be included in the checklist	Indicator: Carrying out best bractice with periodic control of environmental conditions through direct inspection and microbiological examinations Please suggest the formulation of the question based on the indicator to be included in the checklist.	Indicator: Evidence of the presence of a preventive medicine plan, including vaccinations against diseases of the species Please suggest the wording of the question based on the indicator to be included in the checklist.	Indicator: Presence of veterinary medical records per individual Please suggest the wording of the question based on the indicator to be included in the checklist.	Indicator: Presence of a veterinarian specialized to perform the interventions in the species Please suggest the formulation of the question based on the indicator to be included in the checklist.	Indicator: Presence of name and active contract with permanent or contracted veterinary staff pursuant to Legislative Decree 73/2005 as required by law Please suggest the formulation of the question based on the indicator to be included in the checklist	Indicator: Presence of veterinary medical records per individual Please suggest the wording of the question based on the indicator to be included in the checklist.	Indicator: Presence of at least one resident veterinarian and able to offer assistance in case of emergency Please suggest the wording of the question based on the indicator to be included in the checklist.	Indicator: Availability of clinical areas and diagnostic equipment in the facility as required by law Please suggest the wording of the question based on the indicator to be included in the checklist.	Indicator: Presence of a veterinarian on site/ guarantee of a maximum intervention time in the case of veterinarians who are not on site as required by law Please suggest the formulation of the question based on the indicator to be included in the checklist.	Indicator: Evidence of a written intervention procedure for immediate urgent care cases Please suggest the wording of the question based on the indicator to be included in the checklist.	Indicator: Presence of individual medical record demonstrating intervention, diagnosis, therapy, and re-evaluation of subjects after reporting Please suggest question wording based on the indicator to be included in the checklist.	Indicator: Pharmaceutical cabinet keeping also in computer mode Please suggest the formulation of the question based on the indicator to be included in the checklist.	Indicator: Medication Register Attendance Assessment, Medication Stock, Narcotics Register and Order Register Please suggest the formulation of the question based on the indicator to be included in the checklist.	Indicator: Presence of equipment for the administration of anesthetics or sedatives and for the possible hospitalization of animals upon awakening from anesthesia. Please suggest the wording of the question based on the indicator to be included in the checklist.	Indicator: Evaluate the authorizations issued by the competent ASLs Please suggest the formulation of the question based on the indicator to be included in the checklist.	Indicator: Suitability of the facility to hold tranquilizing and anesthetic drugs Please suggest the formulation of the question based on the indicator to be included in the checklist.	Indicator: Monitoring of issued e-prescriptions Please suggest the wording of the question based on the indicator to be included in the checklist.	Indicator: Presence of protocols and display cases designed for the handling and immobilization of animals as required by legislation Please suggest the formulation of the question based on the indicator to be included in the checklist	Indicator: A procedure is in place to report impediments to the performance of one's duties Please suggest the wording of the question based on the indicator to be included in the checklist.	Indicator: Training courses made available to the company for each member of the zoological staff (keepers, veterinarians, biologists etc.) Please suggest the formulation of the question based on the indicator to be included in the checklist.	Indicator: Presence of adequate structures for containment and transportation of animals (fences of sufficient height, double gates, electrified fencing, moats, etc.) species-specific as required by law. Questions: Is the safety of an animal ensured throughout the journey using appropriate means? Please list the main facilities and equipment for containment, capture, and transport of animals. Who…	IIndicator: Presence of adequate structures for the containment and transport of animals (enclosures of adequate height, double gates, electric fence, ditches etc.) taxa-specific as required by law Please suggest the formulation of the question based on the indicator to be included in the checklist.	Indicator: Environmental checks via dipslides to be carried out at least quarterly Please suggest the wording of the question based on the indicator to be included in the checklist.	Indicator: Periodic visual assessments by specifically designated personnel, with recording of the outcome of the verification Please suggest the formulation of the question based on the indicator to be included in the checklist.	Indicator: Periodic taxa-specific environmental controls as required by law Please suggest the wording of the question based on the indicator to be included in the checklist.	Indicator: Task sheet with cleaning and disinfection activity schedule for each department Please suggest the formulation of the question based on the indicator to be included in the checklist.	Indicator: Environmental control of the air (mould and microorganisms) to be carried out at least quarterly Please suggest the wording of the question based on the indicator to be included in the checklist	Indicator: Verification of tools and equipment and use by personnel with the relevant licences for mechanical means Please suggest the wording of the application based on sull'indicatore da inserire nella checklist.
1
2	Quali indicatori vengono presi in considerazione giornalmente per valutare lo stato di nutrizione ed idratazione per la suddetta specie?	Le valutazioni giornaliere delle condizioni di salute degli animali vengono riportate dai keeper su di un registro e se si con che frequenza?	Viene tenuta traccia delle grandi funzioni organiche di ogni esemplare presente in un exibit, se si come?	Quali sono le alterazioni visive che vengono prese in considerazione dai keeper per segnalare uno stato di salute alterato o un comportamento animalo?	Durante la pulizia dell'installazione, la somministrazione del cibo e quando vengono messi a disposizione eventuali arricchimenti ambientali viene posta l'attenzione a come interagiscono gli animali a codesti stimoli stimoli esterni?	Qual'è il rapporto keeepr / animali per ogni specie, genere o classe? Quale tipo di formazione hanno i keeper?	Quando viene segnalato un problema in quanto tempo un veterinario può verificarlo ed agire?	Come e con che frequenza viene monitorato un soggetto o un gruppo per valutare eventuali alterazioni del comportamento?	questa domanda è stata già formulata!	Sono presenti dei registri con le schede cliniche di ogni singolo animale per risalire alla loro storia sanitaria?	Come viene valutato il peso dell'animale? Vengono pesati durante le visite veterinarie annuali, vengono pesati durante le pulizie o la somministrazione del cibo, sono addestrati per facilitare questa manualità?	Esistono delle griglie di valutazione o protocolli specifici che consentono al personale una valutazione standardizzata ed omologata?	Come viene monitorata, l'assunzione da parte di tutti i soggetti presenti in un exibit, del cibo somministrato?	Vengono fatti test a campione per valutare lo stato di salute del gruppo? Qualora si debba scegliere un soggetto da testare in un gruppo quali sono i criteri di scelta?	Viene presa nota dei controlli eseguiti durante la giornata?	Viene eseguito un etogramma per ogni specie e valutato che sia mantenuto nel corso del tempo?	Viene posta attenzione all'aspetto delle deiezioni?	Viene valutato lo stato del sensorio, la reattività dell'animale e come interagisce con lo spazio circostante e con gli altri soggetti?	Vengono eseguiti gli screening periodici previsti per legge in base alla specie?	Qualora un soggetto muoia prima dello smaltimento sono previste necroscopie ed esami supplementari?	La profilassi sanitaria tiene conto delle diverse specie?	Viene valutato in maniera oggettiva tramite campionamento biologico la salubrità dell'ambiente?	Il piano di medicina preventiva è comprovabile attraverso dei registri che tengono traccia di ciò che è stato fatto e di ciò che dovrà essere fatto?	Sono presenti delle schede cliniche per ogni singolo individuo ospitato?	Siete muniti di veterinari specializzati nelle diverse speci ove necessario?	Quale o quali sono i nominativi dei Veterinari fissi o convenzionati comunicati agli enti predisposti che devono garantire un tempestivo intervento in caso di necessità?	domanda già fatta in precedenza!	Oltre ai veterinari reperibili sono presenti dei veterinari sul posto?	All'interno della struttura sono presenti dei locali autorizzati dove svolgere attività cliniche per gli animali ospitati?	Se non è presente un veterinario sul campo qual'è il tempo di intervento del veterinario esterno e qualora questo sia impossibilitato sono previsti dei sostituti per sopperire all'emergenza segnalata?	Il protocollo in caso di cure urgenti è stato scritto affinché non sia interpretabile dalle rispettive parti e costituisca un documento che attesti l'efficenza del protocollo stesso?	Nelle cartelle cliniche individuali sono riportati eventuali interventi, diagnosi, terapie e controlli? Sono sufficientemente dettagliate da permettere di risalire allo storia clinica del singolo soggetto?	Viene compilato e con che frequenza il registro cartaceo ed informatico dell'armadietto dei farmaci per tenere traccia delle sostanze e delle quantità usate e su quale soggetto e della motivazione?	Mi può fornire tutti i registri in suo possesso?	Sono presenti le attrezzature necessarie per somministrare i narcotici ?	Sete provvisti dell'autorizzazione dell'ASL di competenza? Posso vedere quando e da chi è stata rilasciata e la sua conformità?	La struttura ha i requisiti strutturali ed il personale per detenere il farmaci?	Viene tenuta traccia ed in che modo delle ricette emesse?	Sono presenti i mezzi ed i locali per la contenzione di animali qualora necessario?	Esiste una procedura per segnalare l'impossibilità allo svolgimento delle proprie mansioni?	La struttura investe e come nella formazione continua del personale?	La sicurezza di un animale viene garantita in tutto il tragitto mediante mezzi adeguati?	domanda uguale alla precedente!	Con che frequenza vengono eseguiti test microbiologici ambientali e come?	Con che frequenza vengono eseguite visite e da chi e se viene registrato l'esito della valutazione?	Vengono eseguiti controlli degli exibits in base alla specie e con che frequenza ?	Le attività di pulizia e disinfezione sono programmate e come avvengono? Vengono segnate quando eseguite e si segue un protocollo standardizzato?	Con che frequenza il controllo microbiologico viene eseguito?	Lo stato di usura delle attrezzature con che frequenza viene fatto? Viene registrato? Si tiene conto dei patentini previsti per il personale che deve usarlo?
3
4
5
6	Esiste una sorta di diario giornaliero dei keeper?	Come avvengono i controlli e le registrazioni dei controlli?	Modalità di registrazione	Modalità di registrazione	Legenda del controllo	Elenco dei keeper e delle loro mansioni	Quando viene chiamato il veterinario?	Quali sono i comportamenti considerati anomali e come vengono segnalati'	Quando viene chiamato il veterinario?	Programmi utilizzati per la registrazione dei dati clinici dei singoli animali Archivio delle schede cliniche	Come viene misurato il peso? Il training prevede attività per pesare gli animali?	come avvengono le registrazioni?	come avvengono le registrazioni?		Quante volte al giorno vengono controllati gli animali?	Indicare gli studi con etogrammi effettuati	registrazione delle anomalie, Scheda di rilevazione specifica	Scheda di rilevazione specifica	Programma sanitario annuale, numero e frequenza dei controlli. Descrizione	Acquisizione schede necroscopiche, modalità di esecuzione. Destino delle carcasse?	Medicina preventiva, programma dei trattamenti preventivi eseguiti annualmente	Programmi di studio e ricerca inerenti	Medicina preventiva, programma dei trattamenti preventivi eseguiti annualmente	Analizzare le schede cliniche individuali e le modalità di registrazione	Verificare la presenza dei veterinari, registrare lo staff veterinario, la reperibilità fuori orario...	Esaminare le tipologie di contratto e orari dei veterinari	vedi sopra	vedi sopra, deve essere prevista la copertura totale. Anche appoggiandosi a cliniche esterne disponibili	Descrizione delle strutture veterinarie e dei macchinari e tipologie di interventi che si eseguono presso la struttura e/o all'esterno di questa	Piano di emergenza veterinaria, medicina d'urgenza.	Vedi sopra	Vedi sopra	Indicare il direttore sanitario ed il responsabile dell'armadietto farmaceutico. Modalità di stoccaggio e utilizzo dei farmaci, registrazione. Compilare una check list di farmacosorveglianza	vedi sopra	Quali principali tipologie di anestesia vengono eseguite?, indicare i protocolli anestesiologici maggiormente utilizzati anche per medicina di pronto intervento	Quali autorizzazioni ha la struttura?	Quali sono i protocolli anestesiologici maggiormente utilizzati?	Effettuare controlli da remoto di farmacovigilanza; n°ricette, protocolli terapeutici.	Indicare i principali metodi di contenimento degli animali:	Quali sono le procedure per la comunicazione rapida di un problema sanitario o di incolumità (a persone od animali)?	Elencare i corsi organizzati internamente ed esternamente nell'anno in corso:	Fare un elenco delle principali strutture ed attrezzature per il contenimento, la cattura ed il trasporto degli animali	Registrare le descrizioni ed eventuali specifiche tecniche delle recinzioni	Elenco dei controlli e della frequenza	Modalità di registrazione	Indicare la modalità di controllo	Acquisire Scheda operativa con cronoprogramma attività di pulizia e disinfezione per ciascun reparto	Come viene controllata la carica batterica-microscopica e con quale frequenza?	Fornire l'elenco delle persone con patentini specifici e loro tipologia
7
8	Viene controllato visivamente dai keeper lo stato di nutrizione?	qual'è la procedura con cui i keeper informano di un peggioramento nello stato di salute di un animale?	Ai keeper è stato spiegato di controllare la presenza/assenza/quantità di deiezioni?	Viene controllato visivamente dai keeper lo stato di salute?	Ai keeper è stato insegnato a riconoscere la reattività normale degli animali a stimoli quotidiani?	Ai keeper viene fatta formazione interna o esterna?	quando i keeper segnalano una alterazione nel comportamento, stato dell'animale, viene chiamato il veterinario?	Ai keeper è stato insegnato a riconoscere il comportamento normale degli animali?	quando i keeper segnalano una alterazione nel comportamento, stato dell'animale, viene chiamato il veterinario?	Esistono schede cliniche dove vengono riportati i principali avvenimenti che riguardano l'animale?	Quando ritenuto possibile dal veterinario o dal keeper, si controlla il peso o il BCS degli animali?
9	Lo stato di nutrizione e idratazione degli animali risulta adeguato?	E' presente un libro delle registrazioni giornaliere da parte dei keeper? E' regolarmente aggiornato?	Le grandi funzioni organiche si presentano nella norma?	Lo stato e il comportamento degli animali si presentano in linea con quelli tipici della specie?	Gli animali reagiscono in modo atteso e fisiologico a stimoli naturali o provocati?	Quanti sono i keeper in rapporto al numero di animali di cui si prendono cura?	In caso di anomalie/alterazioni visibili, dopo quanto tempo interviene il veterinario?	Si osservano anomalie di comportamento negli animali?	In caso di anomalie/alterazioni visibili, dopo quanto tempo interviene il veterinario?	Sono presenti e facilmente consultabili le schede cliniche di ogni soggetto?	Esiste un registro di monitoraggio del peso corporeo? A quale intervallo viene misurato?	Esistono protocolli specifici e checklist per il controllo quotidiano delle condizione di salute degli animali?	Esiste un registro dei consumi di alimento e acqua?	Vengono effettuate ispezioni più approfondite a campione? Con quale frequenza? Ne esiste un registro?	Quanti controlli vengono effettuati nel corso di una giornata? Vengono registrati?	Viene effettuata la valutazione periodica degli etogrammi? Con quale cadenza?	Le feci degli animali hanno l'aspetto tipico della specie?	Gli animali appaiono interessati agli stimoli provenienti dall'ambiente?	Egli esami clinici e gli screening periodici previsti dalle norme e dai protocolli sono regolarmente registrati? Il registro è facilmente consultabile?	Gli accertamenti diagnostici di routine (necroscopie, esami parassitologici, esami istologici...) sono registrati? Il registro è facilmente consultabile?	Le profilassi previste dalla normativa per la specie in oggetto sono effettuate e regolarmente registrate? Il registro è facilmente consultabile?	Esiste un registro dei controlli microbiologici ambientali?	E' formulato e consultabile un piano di profilassi vaccinale e di trattamenti periodici (es. antiparassitari) specifico per la specie?	Ogni individuo ha una propria scheda clinica veterinaria?	Nella struttura è presente o può essere prontamente consultato un veterinario con esperienza documentata sulla specie?	Il personale veterinario è chiaramente individuato e contrattualizzato in base alla normativa vigente?	Ogni individuo ha una propria scheda clinica veterinaria?	In caso di emergenza è presente un veterinario residente? Se non è previsto un veterinario residente, esiste un veterinario convenzionato chiaramente individuato e contrattualizzato per questa fattispecie? In quanto tempo è in grado di intervenire?	Nella struttura è presente la configurazione minima prevista dalla normativa come aree per la clinica e attrezzature medicali?	In caso di emergenza è presente un veterinario residente? Se non è previsto un veterinario residente, esiste un veterinario convenzionato chiaramente individuato e contrattualizzato per questa fattispecie? In quanto tempo è in grado di intervenire?	Esistono procedure scritte e facilmente consultabili per l'intervento in caso di un animale in emergenza?	La cartella clinica individuale riporta informazioni complete su ogni intervento, diagnosi, terapia e rivalutazione dei soggetti dopo segnalamento?	L'armadietto farmaceutico contiene la dotazione minima necessaria di tranquillanti e anestetici idonei per la specie?	Sono presenti il registro farmaci, scorta farmaci, registro stupefacenti e registro ordini?	Sono presenti strutture e attrezzature idonee per la specie per somministrazione di anestetici o sedativi e per l'eventuale ricovero di animali al risveglio dall'anestesia?	Sono presenti e aggiornate tutte le autorizzazioni necessarie alla detenzione e all'uso di farmaci?	La sicurezza della struttura appare sufficiente per la detenzione di farmaci tranquillanti e anestetici?	Quante ricette elettroniche per tranquillanti e anestetici emette la struttura annualmente? Per quali farmaci?	I ricoveri per gli animali sono idonei per la specie in base alla normativa?	Eventuali assenze dal servizio da parte del personale quanto tempestivamente sono segnalate?	Esiste evidenza delle riunioni di formazione e dei corsi frequentati dal personale a vari livelli?	Le strutture per contenimento e trasporto dei soggetti della specie sono idonee a norma di legge?	Le strutture per contenimento e trasporto dei soggetti della specie sono idonee a norma di legge?	Esiste un registro dei controlli microbiologici ambientali? Quali sono? Con quale frequenza sono svolti?	Le valutazioni visive periodiche della pulizia da chi vengono effettuate? Sono registrate?	Esiste un registro dei controlli microbiologici ambientali? Con quale frequenza sono svolti?	Esistono protocolli e cronoprogrammi di pulizia e disinfezione periodiche specifici per ogni reparto?	Esiste un registro dei controlli microbiologici ambientali? Con quale frequenza sono svolti?	Il Personale è adeguatamente formato per le proprie mansioni? La formazione è documentabile? In caso di mansioni che necessitino autorizzazioni specifiche (es. patentino per conduzione mezzi meccanici), queste sono presenti e aggiornate?
12
13	Come e con che frequenza viene effettuata la valutazione dello stato di nutrizione e della idratazione degli animali?	Risulta evidenza dei controlli giornalieri eseguiti sugli animali?	Quali aspetti vengono valutati durante il controllo giornaliero delle condizioni di salute degli animali?	Che modalità vengono adottate per il controllo giornaliero delle condizioni di salute degli animali?	Come viene valutata la normale reattività degli animali?	Quanti keeper sono presenti nella struttura e che formazione possiedono?	Che azione intraprende il keeper in caso di rilievo di anomalie/alterazioni dello stato di salute o del comportamento degli animali?	Su quali aspetti etologici i keeper devono essere particolarmente formati?	Che azione intraprende il keeper in caso di rilievo di anomalie/alterazioni dello stato di salute o del comportamento degli animali?	Come vengono registrate le condizioni di salute degli animali da parte del medico veterinario?	Con quale tipo di rilievo si monitora la stato di nutrizione degli animali?	Esiste una documentazione scritta per procedurare il controllo giornaliero delle condizioni di salute degli animali?	Con quale tipo di rilievo si monitora la stato di nutrizione degli animali?	Come si effettuano controlli più mirati nel controllo giornaliero delle condizioni di salute degli animali?	Come viene mantenuta traccia dei controlli giornalieri delle condizioni di salute degli animali?	Con che procedura si monitora il comportamento degli animali e la sua evoluzione nel tempo?	In che modo viene valutata la normale funzione gastroenterica degli animali?	Con qualli parametri si valuta la reattività del sensorio	Come avviene la gestione sanitaria degli animali?	In che modo vengono monitorate la cause di morte e la frequenza di patologie negli animali deceduti?	Come sono programmati gli interventi profilattici sugli animali?	In che modo viene effettuato il controllo ambientale e microbiologico delle facility?	Come sono programmati gli interventi di profilassi e prevenzione delle malattie?	Come si registrano le informazioni cliniche dei singoli soggetti ospitati?	Come sono assicurati gli interventi veterinari specialistici?	Esiste evidenza di un rapporto contrattuale con medico veterinario specialista?	Come si registrano le informazioni cliniche dei singoli soggetti ospitati?	Esiste evidenza di un'assistenza veterinaria continua in grado di assicurare tempestivamente intervento in caso di emergenza?	In che luoghi avviene l'assistenza clinica agli animali e che attrezzature sono ivi presenti?	E' in essere l'assistenza veterinaria continua in loco?	Come avviene l'intervento veterinario in caso di emergenze?	Come si registrano le informazioni cliniche dei singoli soggetti ospitati, ivi compresi gli interventi in caso di emergenza?	Esiste una scorta di medicinali veterinari autorizzata?	Come è tenuta sotto controllo la scorta e la tenuta dei medicinali veterinari, anestetici e stupefacenti?	In che consiste l'attezzatura per la somministrazione a distanza di anestetici/sedativi?	Esiste una scorta di medicinali veterinari autorizzata?	Esiste una scorta di medicinali veterinari autorizzata?	Come si tiene sotto controllo la volumetria delle ricette elettroniche emesse?	In che luoghi e con che attrezzature si procede all'immobilizzazione/manipolazione degli animali?	Come viene segnalata dai keepers le varie problematiche che emergono di volta in volta?	Esisteb evidenza di un programma formativo messo a disposizione delle varie figure dello staff zoologico?	Con che modalità e strutture vengono realizzati contenimento e trasporto di animali?	Con che modalità e strutture vengono realizzati contenimento e trasporto di animali?	Come sono effettuati i controlli ambientali?	In che modo viene valutato il grado di pulizia dei reparti?	Esiste una procedura per i controlli ambientali differenziati per specie animale?	Esiste una procedure scritta delle attività di pulizia e disinfezione per ciascun reparto?	Viene effettuata e con che frequenza il controllo ambientale dell'aria per muffe e microorganismi?	L'uso degli strumenti e delle attrezzature per la pulizia dei reparti avviene ad opera di personale adeguatamente formato?
14
16	La Struttura ha incaricato e/o formato personale ( espressamente indicato) per la valutazione dello stato di nutrizione e idratazione degli animali ?	E' stato previsto e predisposto un sistema di registrazione ( su supporto cartaceo o informatico) delle osservazioni di cui al punto precedente ?	Per ciascuna specie ( o gruppo di specie tassonomicamente affini) sono state specificate quali delle grandi funzioni organiche sono da controllare quotidianamente ?	E' stata predisposta una check-list relativa al controllo dello stato di salute e del comportamento?	L'esame dello stato del sensorio é stato considerato nella check-list di cui al punto precedente?	Quante sono le persone incaricate dei controlli di cui ai punti precedenti ? Quale formazione hanno ricevuto in merito alle alterazioni dello stato di salute?	Quale figura della struttura é incaricata di richiedere l'intervento di un veterinario ? Come vengono registrati i report del veterinario in caso di intervento?	Le persone incaricate dei controlli di cui ai punti precedenti quale formazione hanno ricevuto in merito alle anomalie di comportamento?	Quale figura della struttura é incaricata di richiedere l'intervento di un veterinario ? Come vengono registrati i report del veterinario in caso di intervento? ** ripetizione ( vedi due punti sopra)	Esiste una cartella clinica, comprensiva anche dei controlli effettuati come monitoraggio, per ciascun animale ospitato? * gruppi di animali per alcune specie	Esiste un programma di controlli sul peso corporeo? Il risultato dei controlli viene registrato ? ( sulla cartella clinica o su altri documenti)	Esistono delle linee guida ( con la specifica di cosa e come controllare) e/o check list per l'esecuzione del controllo giornaliero delle condizioni di salute?	E' previsto un controllo sulla quantità di cibo ed acqua assunti dagli animali? Se sì,da chi e come viene effettuato?	Esiste un programma di controlli di 2° livello a campione o su soggetti indicati come sospetti di alterazioni dal personale incaricato del controllo di 1° livello?	Il numero dei controlli di cui al punto due viene periodicamente calcolato ed elaborato?	I controlli sullo stato di salute prevedono anche la valutazione degli etogrammi ? se sì, con che frequenza?	vedi punto 3 rientra tra la valutazione delle grandi funzioni organiche e la relativa formazione del personale incaricato	vedi punto 6 rientra nella valutazione del comportamento e dei relativi parametri di valutazione	Esiste un programma di controlli clinici di monitoraggio ( non a chiamata) effettuati da veterinari ? Se sì, quali controlli sono previsti per le diverse specie? In caso di controlli obbligatori per legge, da chi vengono effettuati e con quale frequenza (se non già stabilita dalla legge) ?	Sugli animali deceduti vengono effettuate necroscopie ? Se sì, con quale criterio ( su tutti gli animali, a campione, su sospetto, altro) ? L'esame necroscopico viene completato con esami istologici? Se sì, con quale criterio ( su tutti gli animali, a campione su sospetto, altro)?
17	che variazione di peso ci sono state nelle ultime settimane???	avete un registro per le comunicazioni giornaliere dei keeper??	osservate e riportate delle differenze di nell'alimentazione e nelle grandi funzioni organiche??	chi effettuate i controlli degli animali??	come vi accorgete se un animale si allontana del branco o si isola??	che turno fanno i keeper e chi li coordina?	quante volte alla settimana il veterinario incaricato effettua il tour per gli animali?	chi riferisci e in che modo una anomalia del comportamento di un singolo animale	come si approccia il veterinario ad una comunicazione di animale in difficlotà?	chi è il veterinario che compila le schede cliniche??	in quali casi effettuate il peso degli animali?	chi compila le checklist per i vari reparti degli animali?	chi fornisce il cibo dichiara se c'è un eccesso di avanzo??	in base a che parametro il veterinario effettuate dei test ai singoli animali??	i report dei veterinari sono giornalieri o settimanali?	il confronto tra il biologo(etologo) e il veterinario valutano anche le condizioni di salute??	chi effettua le pulizie ed asportazione delle feci e vede una variazione delle forme e quantità le mischia con le altre??	come riportate nelle comunicazioni una variazione del comportamento e a chi?	chi effettua i prelievi e chi li esamina e in quanto tempo si hanno i risultati?			i test microbiologici sono paragonati con laboratori ufficali?	il veterinario della asl competente effettua controfirma i modelli 12 delle avvenute vaccinazioni e / o di altri trattamenti speciali??	le cartelle cliniche sono in formato cartaceo e firmate o in pdf se compiuterizzae??	gli interventi dei veterinari a chiamata sono riportati dal direttore sanitario?	il contratto del veterinario è comunicato all'ordine di appartenenza e comunicato alla direzione della asl??	nell'ipotesi di più professionisti il timbro sulle cartelle cliniche è nominativo??	dove risiede il veterinario che effettua la routine?	con chi è convenzionata la struttura zoologica per le analisi e per eventuali ricoveri?	come è modulato il contratto del veterinario di routine?	le procedure scritte del direttore sanitario da chi sono reperibili??	come si modula l'equippe che effettua gli interventi urgenti?	corrispondenza tra ricette elettroniche e registro dei farmaci in allegato A	presenza di controlli effettuati dall'area C del servizio veterinario della asl di riferimento	chi è il titolare di porto d'arma per uso del fucile lancia dardi?	ogni quanto tempo il servizio area C della asl effettua i controlli??	i residui dove sono conservati	controllo del sistema info VET	chi ha effettuato le teche e i box di contenimento?	come rilasciati le dichiarazioni e chi riceve i report dei keeper?	controllo dei partecipanti effettuati in ore retribuite e dei relatori	chi è il responsabile degli spostamenti e delle manipolazioni degli animali?	keeper che hanno effettuato il corso per la 1/2005 e che patentino hanno
18
19	Come viene valutata la corretta gestione del piano alimentare degli animali?	come può essere tenuta traccia dei controlli giornalieri degli animali da parte dei Keepers?	Come viene monitorato lo stato di salute generale degli animali?	Come viene monitorato lo stato di salute generale degli animali?	Come viene valutata la reattività di un animale agli stimoli esterni?	Come viene valutata l'efficacia dell' attività di assistenza quotidiana degli animali?	Come avviene la gestione delle problematiche cliniche degli animali?	Quali sono le manifestazioni di scorretta gestione della condizioni ambientali e sociali degli animali?	Come avviene la gestione delle problematiche comportamentali degli animali?	Come si valuta la corretta gestione clinica degli animali?	come si valuta la presenza e l'attuazione di un corretto piano alimentare?	Come viene monitorata la corretta gestione degli animali diversificata per specie?	come viene monitorato lo stato di salute generale delle differenti specie?	Come vengono monitorate le condizioni di salute sui singoli soggetti del gruppo?	Come si tiene traccia dei controlli giornalieri degli animali?	come si monitora il comportamento degli animali?	come si fa una prima valutazione della corretta funzionalità dell'apparato gastroenterico di un animale?	come si monitora la corretta reattività di un animale verso l'ambiente esterno?	Come si effettua il monitoraggio dello stato di salute degli animali?	Come vengono identificate le cause di morte negli animali?	cosa prevede il piano annuale di controllo delle malattie degli animali?	come viene monitorato lo stato igienico sanitario dell'ambiente di permanenza degli animali?	cosa prevede il piano annuale di controllo delle malattie degli animali?	come vengono registrate le condizioni cliniche dei singoli individui?	Risulta evidenza di interventi di alta specialità eseguiti nella struttura?	che tipo di rapporto contrattattuale esiste con un medico veterinario?	come vengono registrate le condizioni cliniche dei singoli individui?	come è strutturata l'assistenza veterinaria continua?	Eì sufficiente presenti e attrezzate le aree dedicate all'attività clinica?	come è strutturata l'assistenza veterinaria continua?	come è strutturata l'assistenza veterinaria continua?	come viene registrata l'assistenza clinica agli animali?	come è assicurata la pronta disponibilità di farmaci tranquillanti ed anestetici?	come viene gestita la scorta dei farmaci veterinari?	Come è assicurata la somministrazione di anestetici e sedativi in animali pericolosi o di difficile contenimento?	esiste una scorta autorizzata di medicinali veterinari?	esiste una scorta autorizzata di medicinali veterinari?	come si valuta il corretto approvvigionamento dei farmaci della scorta?	come viene gestito il contenimento e l'immobilizzazione degli animali?	Il personale è informato sulle modalità per segnalare impedimenti nello svolgimento delle proprie mansioni?	Come viene formato lo staff zoologico sulle modalità per segnalare impedimenti nello svolgimento delle proprie mansioni?	Come sono attuati il contenimento e il trasporto degli animali dele varie specie?	Come sono attuati il contenimento e il trasporto degli animali dele varie specie?	Come sono effettuati i controlli ambientali?	In che modo viene valutato il grado di pulizia dei reparti?	Esiste una procedura per i controlli ambientali differenziati per specie animale?	Esiste una procedure scritta delle attività di pulizia e disinfezione per ciascun reparto?	Viene effettuata e con che frequenza il controllo ambientale dell'aria per muffe e microorganismi?	L'uso degli strumenti e delle attrezzature per la pulizia dei reparti avviene ad opera di personale adeguatamente formato?
20
21
22
23
24	Per ciò che concerne il controllo giornaliero della salute delle diverse specie ospitate quali sono i piani/ tabelle di registrazione giornaliere di competenza dei keeper? Quali sono i parametri che vengono richiesti di osservare?					Quali competenze comprovate devono richiedersi al keeper? Sono richiesti corsi di formazione per la preparazione dei keeeper? Esistono corsi di aggiornamento per questi ultimi?							Esistono all'interno della struttura registri di alimentazione per ogni singola specie animale ospitata? Con che frequenza vengono comnpilati ( per es. quotidianmente)?
25
27	Seguendo le specie sono da controllare la condizione corporea, cosa puó essere fatto nei mammiferi attraverso il controllo della visibilitá facilitata di costole, anche ecc. Negli uccelli é da controllare il peso corporeo, cosa puó variare secondo specie, negli animali facili da pesare. Altrimenti attraverso il cibo che mangiano in specie non facili da pesare (per esempio: un pelicano puó essere …	Importante, in caso che un animale non é visibile un giorno, é da mettere una nota. Se si tratta di un mammifero, si consiglia di fare un report al supervisore dei keeper. Se succede in due giorni consecutivi, l'area deve essere cercata. Negli uccelli in un area grande gli animali devono essere registrati per specie. Spesso nei pesci é piú fattibile cercare eventuali cadaveri sul fondo	Regolarmente 1-2volte al anno un screening totale dovrebbe essere fatto in tutti gli animali per un controllo di salute. In quale secondo la specie sono da fare secondo la specie: visita clinica, esame del sangue, microbiologia, radiografia, endoscopia.	I keeper di un area devono controllare in maniera visiva qualsiasi alterazione del comportamento degli animali in cura. è poi da riportare a loro supervisor, quale deve informare il veterinario responsabile e la direzione.	I keeper devono essere aggiornati regolarmente e conoscere le specie con quali lavorano. In questo caso, i keeper riescono a conoscere alterazioni del sensorio, mentre interagiscono con gli animali	è essenziale che i keeper che lavorano in un area sono addestrati e preparati a lavorare con gli animali di quali sono responsabili. In caso di animali pericolosi, i keeper devono lavorare sempre in una squadra di due, sia per la sicurezza di lavoro, che per la possibilitá di osservare lo stato di salute del animale.	Il veterinario deve controllare i problemi posti dagli keeper. Uno zoo di una certa dimensione deve avere a disposizione una struttura come uno studio per il veterinario.	In caso di anomalie di comportamento il veterinario, o se presente nello zoo, anche il comportamentalista deve essere informato. La direzione deve dare la possibilitá al veterinario e/o comportamentalista di eseguire la sua terapia/protocollo	Come sopra. Il veterinario deve avere la possibilitá di eseguire diagnostica/interventi fino a un certo livello (esame del sangue, esame delle feci, radiografia, ecografia) sul posto, o di eseguire diagnostica piú specifica (TAC, RMN, Endoscopia) in una clinica specializzata.	La presenza di schede cliniche é essenziale.	In caso di ricovero di un animale é essenziale. Da inserire nella scheda clinica	Importante in caso di controlli virali, microbiologici ecc. specialmente per escludere zoonosi, per esempio chlamydiosi, micobatteriosi ecc.	I keeper devono tenere sotto controllo l'alimentazione degli animali e inserirlo nella loro checklist.	Tutti gli animali devono essere ispezionati una volta al giorno. I soggetti sospetti devono essere controllati piú intensamente. Il controllo puó essere visivo o diretto secondo la specie di animale (specie con alta mortalitá in cattivitá) o secondo la gravitá dell'anomalia.	Su una checklist deve essere inserito quale animale é stato controllato e quando con una sigla della persona che ha eseguito il controllo.	Si consiglia ogni 6-8settimane di valutare gli etogrammi.	Sono da segnare nella scheda dell'animale. La responsabilitá é dal keeper, che in caso di feci anomali deve riportarlo al supervisor	Importante, ma sopratutto nel momento di reintroduzione di un nuovo soggetto o in una nuova area.	Esami di routine: esame feci ogni settimana/mese secondo la specie e la stagione. Esame del sangue: nei mammiferi marini mensile, negli uccelli ogni anno, mammiferi terrestri ogni anno, rettili ogni anno. esame di microbiologia: ogni anno esame per zoonosi: minimo ogni anno.	Ogni animale morto nel parco, deve essere esaminato in necrospia. Campioni devono essere raccolti di ogni cadavere per essere tenuti in formalina per eseguire in casi specifici un esame istologico.	Profilassi come vaccinazioni sono da eseguire sempre se la literatura lo sopporta, o anche in caso di uno studio per un vaccino nuovo.	Ispezione visiva da eseguire minimo una volta alla settimana. Esame microbiologico in caso di sospetto o 2-4 volte all'anno	Essenziale che esiste un piano di vaccinazione o terapia preventiva.	è essenziale che ogni individuo ha una scheda clinica veterinaria in quale viene riportato la frequenza di malattia, i risultati del esame clinico, diagnostico, terapia ecc.	è essenziale per la best practice di avere presente uno specialista per eseguire gli interventi.	I veterinari fissi o convenzionati devono avere raggiunta una qualifica nell'ambito. Minimo di esperienza dovrebbero essere 10 anni di lavoro in uno zoo e/o avere raggiunta una qualifica specifica da veterinario di zoo.	come prima.	Una clinica veterinaria o un veterinario dovrebbe essere di turno per urgenza, in grado di collaborare con il veterinario dello zoo.	necessario collaborare con cliniche presenti sul territorio. Indicare tale clinica al supervisore.	un veterinario presente nello zoo per 40ore alla settimana con un assistente/tecnico veterinario. Per il caso in quale il veterinario in loco non sia presente per malattia/vacanza/ notte ecc. il veterinario reperibile/clinica reperibile deve essere contattato.	Il veterinario valuta la urgenza in atto e la documentazione puó essere eseguita dopo l'urgenza.	L'intervento deve essere inserito nella scheda clinica e riportata alla direzione.	Importante da mantenere e da registrare.	L'assistente veterinario dovrebbe essere in carico di controllare la presenza di farmaci non stupefacenti e controllarli regolarmente (circa una volta al mese). Il veterinario responsabile per i stupefacenti, deve controllarli una volta al mese.	Attrezzatura per la somministrazione dei farmaci é necessario. Anche un monitor anestesiologico deve essere disponibile.	Il veterinario in loco é responsabile delle autorizzazioni rilasciate dalle ASL.	ASL controlla la possibilitá di tenere i farmaci e anche l'idoneitá della struttura, quale deve essere disponibile.	ASL monitorizza le ricette elettroniche emesse.	veterinario/keeper devono essere aggiornati e preparare protocolli, quali sono da rivedere annualmente.	I keeper devono riportare al supervisor eventuali impedimenti/problemi. Quale comunica tutto alla direzione.	Corsi di formazione devono essere a disposizione agli nuovi arrivati e ogni 12-16mesi agli collaboratori senior.	Devono essere presenti delle strutture per contenere gli animali in una zona di quarantena o clinica.	Per trasportare gli animali in un ambiente sicuro. il trasporto deve essere organizzato in anticipo e le strutture devono essere preparate
28
29	Capacità di valutare il BCS per ogni specie ospitata	Verifica della idoneità ed efficacia degli strumenti utilizzati	Valutazione visiva delle deiezioni	Quali sono i pattern comportamentali osservati	Quali sono le reazioni ai diversi stimoli degli animali e loro corrispondenza ai pattern comportamentali fisiologici nella specie in questione	Quale il rapporto keeper-animali, quali i titoli relativi alle competenze dei keepers	Piano veterinaria di profilassi ed urgenza	Check dei pattern comportamentali relativi alle diverse specie	Protocollo di intervento, tempi di intervento, luogo di erogazione del servizio	Verifica delle cartelle cliniche per animali in cura	Scheda individuale di ogni soggetto con dati salienti sullo stato di salute	Schede con consigli per gruppi tassonomici (sauri, cheloni, pesci, ecc.)	Verifica delle schede individuali, controllo della somministrazione e consumo dei pasti	Non ho capito la domanda	Sempre controllo della scheda individuale	Verifica e realizzazione di un format per etogramma di specie	Controllo visivo, se possibile, delle deiezioni	Stimoli di varia natura (sonoro, visivo, ecc.) e verifica delle reazioni	Verifica del controllo delle antropozoonosi	Convenzione con istituto universitario o laboratorio per il conferimento dei cadaveri e loro esami	Contatto continuo con IZS sul territorio per individuare dei piani di profilassi sanitaria per le diverse specie	Controllo scheda con indicatori da monitorare e timing previsto per i controlli	Verifica della scheda e corrispondenza con scheda clinica dell'animale	Presenza di scheda digitali e/o cartacee degli interventi sanitari eseguiti per singolo soggetto o gruppo di animali	Definiamo che è il veterinaria specializzato, quali sono i titoli riconosciuti ...	...	Verifica schede cartacee o digitali	Definiamo "residente" in riferimento al veterinario, non capisco	Il veterinario è in grado di gestire una urgenza negli ambienti e con le attrezzature messe a disposizione dalla struttura o a disposizione personale del veterinario stesso?	Il veterinario coinvolto pensa di essere in grado di intervenire in modo tempestivo in caso di urgenza?	I keepers hanno ricevuto indicazioni da veterinario responsabile dei protocolli sanitari da seguire in caso di urgenza sanitaria?	Valutazione delle schede clinica scritte, cartacee o digitali	Chi può accedere a carico e scarico dell'armadietto dei farmaci, verifica della corrispondenza con i farmaci presenti in struttura	Presenza dei registri e corrispondenza con i prodotti detenuti in struttura	Verifica della presenza dell'attrezzatura preposta e protocollo di utilizzo monitoraggio anestesiologico	Verifica delle autorizzazioni e corrispondenza con le prestazioni svolte in struttura			Verifica della idoneità ed efficacia delle teche presenti e loro idoneità ai fini di una gestione in sicurezza degli animali	Verifica del protocollo messo in atto per comunicare con l proprietà del Parco e con gli altri keepers (es. gruppo whatsapp)	Piano programmatico di formazione	Verifica della idoneità dei sistemi di contenimento e trasporto	Verifica dell'idoneità dei sistemi di trasporto	Verica schede interne da compilare come check	Verica schede interne da compilare come check	Verica schede interne da compilare come check	Verica schede interne da compilare come check	Verica schede interne da compilare come check, possibile isolamento tramite campionamenti ambientali	Controllo da organigramma delle autorizzazione personali
30
31	ELIMINARE	c'è un registro dove i keeper segnao le anomalie o una procedura per informare curatore/veterinario?	ELIMINARE	ELIMINARE	ELIMINARE	quale formazione hanno i keeper? quanti keeper e per quali gruppi di animali?	qual'e la procedura affinché intervenga il veteerinario?	ELIMINARE	ELIMINARE	in quali modalità sono archiviate le condizioni cliniche? schede cliniche o altro?	ELIMINARE	ELIMINARE	ELIMINARE - se no assumono rientra in una anomalia...non si può segnare la normalità	eELIMINARE	ELIMINARE	ELIMINARE	ELIMINARE	ELIMINARE	il veterinario come e secondo quali criteri attua esami di routine?	vedi sopra	quale profilassi esegue il veterinario?	ELIMINARE	è presente un piano di profilassi redatto dal veterinario?	ELIMINARE	ELIMINARE	CHI è VETERINARIO RESPONSABILE? CON QUALE CONTRATTO?	ELIMINARE	ELIMINARE	QUALI ATREZZATURE VETERINARIE SONO PRESENTI IN LOCO O CHE PROCEDURE CI SONO PER ESAMI DIAGNOSTICI?	ELIMINARE	ESISTE LA PROCEDURA?	ci sono le schede cliniche ? come il veterinario segue il caso clinico?	ELIMINARE	ELIMINARE	quali mezzi per la somministrazione di an-sed ci sono?	e' competenza già di ASL	ELIMINARE	ELIMINARE	quali zone di ricovero e procedure ci sono?	ELIMINARE	come avviene la formazione del personale zoologico?	ELIMINARE TROPPO VAGA	E' UNA RIPETIZIONE!!	ELIMINARE	OGNI QUANTO AVVIENE LA PULIZIA?	ELIMINARE	ELIMINARE	ELIMINARE	quali keeper hanno patentiti specifici?
32	Esiste un protocollo e/o delle istruzioni per le diverse qualifiche del personale per la valutazione dello stato di nutrizione e idratazione ?	Esiste un sistema di registrazione per qualsiasi tipo di valutazione e/o segnalazione da parte del personale addetto all'accudimento degli animali?	E' previsto un controllo delle grandi funzioni organiche? se sì, da parte di chi, con quali metodi ?	E' previsto un controllo dello stato generale dell'animale e del comportamento? se sì, da parte di chi, con quali metodi ?	E' previsto un controllo dello stato del sensorio? se sì, da parte di chi, con quali metodi ?	Che tipo di formazione hanno ricevuto i keeper? Qual é il rapporto tra numero dei keeper e numero degli animali ospitati ? ( * tale parametro va valutato in relazione alle specie) ?	Esiste un protocollo in merito alla richiesta di intervento veterinario? Chi é responsabile di tali chiamate ?	E' previsto un controllo del comportamento? quale qualifica di personale é riconosciuto idoneo a definire la presenza di un'anomalia del comportamento?	TEMATICA RIPETUTA ( vedi due punti precedenti)	E' prevista la compilazione di schede cliniche per ciascun animale / gruppo di animali? Se sì, chi ne é responsabile ?	E' previsto il monitoraggio del perso corporeo? se sì, su quali animali , da parte di chi, con che frequenza e metodo ?	per i protocolli vedi tematiche precedenti Esistono checklist mediante cui effettuate le rilevazioni e valutazioni di cui ai punti precedenti ?	E' previsto un monitoraggio dell'assunzione di acqua? Se sì, con quali metodi, con quale frequenza e da parte di chi ?	Esistono delle figure incaricate di valutare soggetti sospetti di anomalie delle condizioni di salute , e di effettuare un monitoraggio di secondo livello a carico del personale incaricato dei controlli routinari?	Per quali tipi di controlli é prevista una registrazione? L'esame delle registrazioni dimostra che quanto previsto dalle procedure viene realmente attuato ?	Esiste un programma di valutazione degli etogrammi? Se sì, da parte di chi, con quali metodi e con quale frequenza ?	** in stretta connessione con tematica di cui al punto 3, accorpabile ad essa ** esiste un programma di valutazione delle feci riscontrate nei recinti/gabbie/ecc ? se sì, da parte di chi e con quali metodi?	la valutazione delle grandi funzioni organiche e del comportamento degli animali, prevede anche la valutazione dell'interesse all'ambiente circostante ?	Esiste un programma di controlli sanitari e esami clinici anche di laboratorio ?	esiste un protocollo per gli esami da effettuare sugli animali deceduti ? se sì, cosa prevede in dettaglio ?	é previsto un piano straordinario di profilassi in caso di malattie infettive e diffusive presenti sul territorio ?	esiste un programma di controlli delle condizioni ambientali delle strutture in cui sono ospitati ? se sì, con quali metodi ?	E' previsto un piano di profilassi nei confronti delle principali malattie trasmissibili delle diverse specie? se sì, comprende anche (là dove possibili) vaccinazioni ?	oltre alle schede per ciascun animale compilate dal personale della struttura, é prevista una scheda veterinaria per singolo animale ( o la compilazione in apposita voce da parte del veterinario sulla scheda di cui sopra) ?	in base a quali criteri sono stati individuati i veterinari che intervengono presso la struttura ? é prevista una qualifica particolare per interventi clinici di maggiore gravità e/o che richiedano conoscenze approfondite sulle diverse specie ?	E' presente un contratto attivo con uno o più veterinari ? se sì , sono specificati i ruoli , il tipo di interventi previsti , le diverse specie cui si applicano ?	tematica ripetuta	Il/i contratto/i di cui sopra prevedono un tempo massimo entro cui il veterinario deve garantire l'intervento? E' presente almeno un contratto che preveda un tempo massimo entro cui il veterinario deve garantire l'intervento? Esiste un veterinario residente 24ore/24 presso la struttura?	Quali aree sono state individuate per effettuare le visite cliniche in caso di malattie di maggiore gravità ? In tali aree quali sono gli strumenti diagnostici presenti e disponibili ?	vedi tematica di cui due punti sopra	esiste una procedura per il personale addetto alla custodia degli animali in merito alla richiesta di intervento urgente da parte del veterinario? se sì, che tipo di formazione ha ricevuto tale personale ?	esiste una procedura che preveda la registrazione di alcuni dati di base da parte del veterinario? se sì, quali ? l'esame delle cartelle cliniche dimostra che tale procedura viene rispettata ?
33
34	No fattibile visto che il parametro non è valutabile giornalmente in quanto tale	Se è presente un check list che riporti eventuali manifestazioni e/o comportamenti "anomali" del soggetto	Registrazione del normale consumo di acqua e alimenti a seconda della specie	valutazione dello stato del sensorio e dell'interazione con eventuali altri soggetti se presenti	Valutazione identica alla precedente	non valutabile	va sempre richiesto in caso di qualunque dubbio	Sulla base di alterazione del normale comportamento	domanda già formulata	devono essere presenti per ogni intervento clinico, terapeutico e chirurgico effettuato	solo dove è possibile	presenza id una checklist idonea e semplice da compilare	Valutazione, dove possibile, del quantitativo giornaliero assunto	non fattibile	Auspicabile in base all'organizzazione del reparto	Auspicabile in base all'organizzazione del reparto	Presenza di feci normali secondo la specie	elimina	Che tipologie e che frequenza hanno gli screening clinici eseguiti	devono essere eseguiti su tutti i decessi ove è possibile	domanda già presente	non valutabile	valutazione su base epidemiologica	gia valutata	non fattibile	obbligatorio	stessa domanda già fatta	obbligatorio per legge	come descritto per legge	obbligatorio	...	già descritto	per legge	obbligatorio per legge.	...	sono valutate dalla asl di competenza	valutate dalla asl di competenza	...	...	non valutabile	non valuutabile	...	...	...	check list da compilare	...	richiedere se esiste	non valutabile	da verificare
[truncated: 159 more columns]

## Sheet: CARE
ID risposta	Cr 1 SUITABLE FACILITIES OR STRUCTURES FOR THE CARE OF INJURED, ILL, OR STRESSED ANIMALS Indicator: Presence of hospital rooms and isolation rooms	Cr 1 SUITABLE FACILITIES OR STRUCTURES FOR THE CARE OF INJURED, ILL, OR STRESSED ANIMALS Indicator: Dimensions of species-specific enclosures as indicated by EAZA guidelines where available or other scientific literature. In the absence of guidelines, legal standards are assessed and decisions are made by the curator and veterinary staff	Cr 1 SUITABLE FACILITIES OR STRUCTURES FOR THE CARE OF INJURED, ILL, OR STRESSED ANIMALS Indicator: Presence of an area sheltered from weather and atmospheric conditions	Cr 1 SUITABLE FACILITIES OR STRUCTURES FOR THE CARE OF INJURED, ILL, OR STRESSED ANIMALS Indicator: Superficie adeguata per ispezione e manipolazione degli animali da parte di personale tecnico e medico. Si prega di suggerire la formulazione della domanda basata sull'indicatore da inserire nella checklist.	Cr 1 SUITABLE FACILITIES OR STRUCTURES FOR THE CARE OF INJURED, ILL, OR STRESSED ANIMALS Indicator: Riduzione di accesso ai locali ospedale e isolamento a personale tecnico e veterinario. Si prega di suggerire la formulazione della domanda basata sull'indicatore da inserire nella checklist.	Cr2 - SUITABLE ENCLOSURES AND TANKS FOR PREGNANT FEMALES OR THOSE RAISING OFFSPRING Indicator: Dimensions of species-specific rooms as indicated by EAZA guidelines where available or by other scientific literature. In the absence of guidelines, evaluation of dimensions based on legal standards and decisions by curator and veterinary staff.	Cr2 - SUITABLE ENCLOSURES AND TANKS FOR PREGNANT FEMALES OR THOSE RAISING OFFSPRING Indicator: Presence of an area sheltered from weather and atmospheric conditions	Cr2 - SUITABLE ENCLOSURES AND TANKS FOR PREGNANT FEMALES OR THOSE RAISING OFFSPRING Indicator: Restricted access to hospital and isolation rooms to technical and veterinary staff	Cr2 - SUITABLE ENCLOSURES AND TANKS FOR PREGNANT FEMALES OR THOSE RAISING OFFSPRING Indicator: Training of technical and veterinary staff in the management of pregnant and post-partum patients	Cr3 - APPROPRIATE ENCLOSURES OR TANKS DIMENSIONS ACCORDING TO THE PHYSICAL AND BEHAVIOURAL CHARACTERISTICS OF THE HOUSED ANIMALS Indicator: Species-specific enclosure dimensions as indicated by EAZA guidelines where available or by other scientific literature. In the absence of guidelines, decisions by curator and veterinary staff.	Cr3 - APPROPRIATE ENCLOSURES OR TANKS DIMENSIONS ACCORDING TO THE PHYSICAL AND BEHAVIOURAL CHARACTERISTICS OF THE HOUSED ANIMALS Indicator: Presence and adequacy of the Life Support System (LSS) to ensure appropriate qualitative and quantitative characteristics of the water resource	Cr4 - APPROPRIATE ANIMAL DENSITY IN ENCLOSURES AND/OR TANKS ACCORDING TO THE PHYSICAL AND BEHAVIOURAL CHARACTERISTICS OF THE HOUSED ANIMALS Indicator: Species-specific enclosure dimensions as indicated by EAZA guidelines where available or by other scientific literature. In the absence of guidelines, decisions by curator and veterinary staff.	Cr4 - APPROPRIATE ANIMAL DENSITY IN ENCLOSURES AND/OR TANKS ACCORDING TO THE PHYSICAL AND BEHAVIOURAL CHARACTERISTICS OF THE HOUSED ANIMALS Indicator: Percentage of enclosures with species-appropriate characteristics relative to the total number of exhibits/enclosures/aquariums.	Cr4 - APPROPRIATE ANIMAL DENSITY IN ENCLOSURES AND/OR TANKS ACCORDING TO THE PHYSICAL AND BEHAVIOURAL CHARACTERISTICS OF THE HOUSED ANIMALS Indicator: Presence of enclosures/pools that allow prey to escape from predators	Cr4 - APPROPRIATE ANIMAL DENSITY IN ENCLOSURES AND/OR TANKS ACCORDING TO THE PHYSICAL AND BEHAVIOURAL CHARACTERISTICS OF THE HOUSED ANIMALS Indicator: Presence of sheltered areas	Cr4 - APPROPRIATE ANIMAL DENSITY IN ENCLOSURES AND/OR TANKS ACCORDING TO THE PHYSICAL AND BEHAVIOURAL CHARACTERISTICS OF THE HOUSED ANIMALS Indicator: Assessment of age and sex ratio based on the species	Cr6 - POSSIBILITY TO SEPARATE INDIVIDUAL ANIMALS OR SMALL GROUPS OF ANIMALS IN CASE OF NECESSITY Indicator: Structuring of species-specific enclosures as indicated by EAZA guidelines where available or other scientific literature. In the absence of guidelines, assessment of dimensions based on legal standards and decisions made by the curator and veterinary staff.	Cr6 - POSSIBILITY TO SEPARATE INDIVIDUAL ANIMALS OR SMALL GROUPS OF ANIMALS IN CASE OF NECESSITY Indicator: The presence of suitable dividers, fences, connections, and tunnels resulting in the modularity of the structure	Cr6 - POSSIBILITY TO SEPARATE INDIVIDUAL ANIMALS OR SMALL GROUPS OF ANIMALS IN CASE OF NECESSITY Indicator: Presence of curator-managed tanks with appropriate characteristics for the maintenance of the various housed organisms	Cr6 - POSSIBILITY TO SEPARATE INDIVIDUAL ANIMALS OR SMALL GROUPS OF ANIMALS IN CASE OF NECESSITY Indicator: Availability of enclosures for animals not visible to the public.	Cr7 - SUBSTRATE OR FLOORING SUITED TO THE NEEDS AND CHARACTERISTICS OF THE HOSTED SPECIES Indicator: Evaluation and selection of substrate as indicated by EAZA guidelines where available or by other scientific literature. In the absence of guidelines, the curator and veterinary staff evaluate based on legal standards and decisions.	Cr7 - SUBSTRATE OR FLOORING SUITED TO THE NEEDS AND CHARACTERISTICS OF THE HOSTED SPECIES Indicator: Regular monitoring of animal mobility on the substrate and any substrate-related injuries to the animals	Cr7 - SUBSTRATE OR FLOORING SUITED TO THE NEEDS AND CHARACTERISTICS OF THE HOSTED SPECIES Indicator: A clear description of substrate management procedures (cleaning, replacement, and supplementation) by staff	Cr8 - SURFACES AND FLOORING THAT ALLOW FOR PROPER WATER DRAINAGE Indicator: Evaluation and selection of substrate as indicated by EAZA guidelines where available or by other scientific literature	Cr8 - SURFACES AND FLOORING THAT ALLOW FOR PROPER WATER DRAINAGE Indicator: Presence of slopes and drains in indoor enclosures	Cr9 - APPROPRIATE PROVISION OF MATERIALS AND STRUCTURES (BEDDING, DENS, NEST BOXES, ETC.) THAT ALLOW FOR THE EXPRESSION OF SPECIES-SPECIFIC BEHAVIOURS. Indicator: Planning according to EAZA guidelines where available or other scientific literature. In the absence of guidelines, the curator and veterinary staff evaluate based on legal standards and decisions.	Cr9 - APPROPRIATE PROVISION OF MATERIALS AND STRUCTURES (BEDDING, DENS, NEST BOXES, ETC.) THAT ALLOW FOR THE EXPRESSION OF SPECIES-SPECIFIC BEHAVIOURS Indicator: Clear development of a substrate management plan (cleaning, replacement, supplementation) by the staff	Cr10 - ADEQUACY OF SHELTERS FOR ADVERSE WEATHER CONDITIONS IN OUTDOOR ENCLOSURES Indicator: Planning according to EAZA guidelines where available or other scientific literature. In the absence of guidelines, the curator and veterinary staff evaluate based on legal standards and decisions.	Cr10 - ADEQUACY OF SHELTERS FOR ADVERSE WEATHER CONDITIONS IN OUTDOOR ENCLOSURES Indicator: Presence of heating accessory where necessary	Cr10 - ADEQUACY OF SHELTERS FOR ADVERSE WEATHER CONDITIONS IN OUTDOOR ENCLOSURES Indicator: Adequate maintenance of temperature and humidity inside shelters and possible monitoring of them through suitable equipment.	Cr10 - ADEQUACY OF SHELTERS FOR ADVERSE WEATHER CONDITIONS IN OUTDOOR ENCLOSURES Indicator: Proper maintenance of ventilation within shelters and possible monitoring of the ventilation	Cr10 - ADEQUACY OF SHELTERS FOR ADVERSE WEATHER CONDITIONS IN OUTDOOR ENCLOSURES Indicator: Adequacy of flooring	Cr11 - FREEDOM TO ACCESS TO INDOOR ENCLOSURES PROVIDING SHELTER FROM ADVERSE WEATHER CONDITIONS Indicator: Presence of an indoor enclosure easily inspectable by staff through independent access. In the absence of guidelines, the curator and veterinary staff evaluate based on legal standards and decisions	Cr11 - FREEDOM TO ACCESS TO INDOOR ENCLOSURES PROVIDING SHELTER FROM ADVERSE WEATHER CONDITIONS Indicator: Planning according to EAZA guidelines where available or other scientific literature	Cr11 - FREEDOM TO ACCESS TO INDOOR ENCLOSURES PROVIDING SHELTER FROM ADVERSE WEATHER CONDITIONS Indicator: Absence of obstacles or restrictions affecting access to shelters	Cr11 - FREEDOM TO ACCESS TO INDOOR ENCLOSURES PROVIDING SHELTER FROM ADVERSE WEATHER CONDITIONS Indicator: Suitability of internal enclosures for temperature, ventilation, and humidity	Cr13 - COMPLEXITY OF THE ENCLOSURE ENVIRONMENT ALLOWING ANIMALS TO ENGAGE IN SPECIES-SPECIFIC BEHAVIOURS Indicator: Planning according to EAZA guidelines where available or other scientific literature. In the absence of specific guidelines, evaluation by the curator and veterinary staff.	Cr17 - OPPORTUNITIES FOR ANIMALS TO AVOID INTERACTIONS WITH CONSPECIFICS Indicator: Presence of dens, shelters, or visual barriers	Cr17 - OPPORTUNITIES FOR ANIMALS TO AVOID INTERACTIONS WITH CONSPECIFICS Indicator: Planning according to EAZA guidelines where available or other scientific literature. In the absence of specific guidelines, evaluations by the curator and veterinary staff	Cr17 - OPPORTUNITIES FOR ANIMALS TO AVOID INTERACTIONS WITH CONSPECIFICS Indicator: Evaluation of the complexity and suitability of the exhibit concerning the needs of the housed species.	Cr18 - GUARANTEED ACCESS FOR ALL ANIMALS SIMULTANEOUSLY TO FOOD AND WATER RATIONS Indicator: Feeding of animals according to the dietary habits of the species	Cr18 - GUARANTEED ACCESS FOR ALL ANIMALS SIMULTANEOUSLY TO FOOD AND WATER RATIONS Indicator: Assessment of the surface area and number of feeders and drinkers based on the species	Cr18 - GUARANTEED ACCESS FOR ALL ANIMALS SIMULTANEOUSLY TO FOOD AND WATER RATIONS Indicator: Use of EAZA guidelines where available or other scientific literature, with evaluation of any species-specific parameters. In the absence of guidelines, assessment of legal standards and decisions made by the curator and veterinary staff.	Cr18 - GUARANTEED ACCESS FOR ALL ANIMALS SIMULTANEOUSLY TO FOOD AND WATER RATIONS Indicator: Assessment of the location and methods of provisioning and their adequacy for ALL specimens present	Cr18 - GUARANTEED ACCESS FOR ALL ANIMALS SIMULTANEOUSLY TO FOOD AND WATER RATIONS Indicator: Compilation of a report by trainers on training methods and progress for the species	Cr20 - APPROPRIATE SAFETY OF ENCLOSURES AND TANKS REGARDING HOUSED ANIMALS Indicator: Use of EAZA guidelines where available or other scientific literature with consideration of any species-specific parameters. In the absence of guidelines, decisions are made by the curator and veterinary staff	Cr20 - APPROPRIATE SAFETY OF ENCLOSURES AND TANKS REGARDING HOUSED ANIMALS Indicator: Absence of sharp edges and cutting surfaces	Cr20 - APPROPRIATE SAFETY OF ENCLOSURES AND TANKS REGARDING HOUSED ANIMALS Indicator: Ensure easy cleaning and disinfection and durability of materials	Cr20 - APPROPRIATE SAFETY OF ENCLOSURES AND TANKS REGARDING HOUSED ANIMALS Indicator: Presence of locks, padlocks, and gates to reduce accessibility
1
2
3
4
5
6
7	I caso di animali feriti o bisognosi di cure che debbano essere isolati indicare le tipologie di locali-spazi dedicati specificando dimensioni e accessori (riscaldamento, luce, acqua, ventilazione ecc)	Fare l'elenco dei locali, delle gabbie, delle teche ecc. specificando dimensioni e categorie di animali a cui sono dedicate (es: piccoli mammiferi, grandi carnivori, uccelli, rettili...) Specificare le dotazioni degli ambienti-locali (es: riscaldamento, telecamere di monitoraggio ecc..)	Indicare i locali ed i recinti di servizio abbinati ai vari reparti e il loro posizionamento	Indicare le attrezzature per il contenimento-manipolazione degli animali : casse-gabbie di contenzione, locali con feritoie ecc, travagli ecc	Indicare le procedure di sicurezza per l'accesso ai locali di ricovero e quarantena	Descriver tecnicamente tutte le nursery per gli animali a cui servono. Descrivere anche i nidi-tane eccetera predisposte nei reparti e le eventuali aree-recinti di separazione per le femmine che devono essere momentaneamente isolate per parto-prime fasi d'allevamento; il tutto riferito alle specie.	vedi sopra	Indicare le procedure di sicurezza e le modalità per l'accesso ai locali nursery-sale parto	Fornire gli attestati dei corsi specifici eseguiti, con aggiornamenti minimo triennali	descrizione dei reparti dedicati in riferimento alle specie	Descrizione tecnica degli impianti, nominativi e qualifiche degli addetti o della ditta che se ne occupa	descrizione della consistenza esistente e verifica della capacità massima consentita	descrizione delle caratteristiche di tutti i reparti con punteggio di idoneità dei singoli reparti e poi generico	descrizione dei reparti con specie miste e rispettive possibilità di fuga e gestione	Descrivere i ripari e le dimensioni in rapporto al numero di animali	fornire l'elenco degli animali con identificazione e dati anagrafici	fornire la descrizione, il numero e la disposizione dei recinti di servizio	descrivere i tunnel, paratie, gabbie provvisorie e spostabili per la movimentazione degli animali, indicare le procedure	Descrizione delle vasche a disposizione e come vengono allestite-mantenute	elenco dei reparti non in visione e descrizione	Indicare il substrato utilizzato e la motivazione	Verificare lo stato di salute periodico dell'animale con compilazione di specifiche schede che tengano conto anche del tipo di substrato	Descrivere la gestione del substrato e le tempistiche: asporto feci, rinnovo-integrazione parziale periodica del materiale, asportazione totale e disinfezione totale	descrivere e verificare il sistema di drenaggio, acquisire schede tecniche del materiale	verifica e descrizione del drenaggio dei pavimenti, descrivere se ci sono ristagni, in quanto tempo il pavimento si asciuga dopo il lavaggio	Descrizione da parte del curatore delle strutture e studio del loro utilizzo con eventuali articoli-tesi svolte in riferimento	Come vengono effettuate le pulizie e le sostituzioni degli oggetti in considerazione?	descrizione dei ripari e verifica dell'efficacia con descrizione specifica	verifica degli ambienti riscaldati, tipo di fruizione e impianti di sicurezza (generatori-allarmi) in caso di mancato funzionamento	controllo della temperatura e dell'ammoniaca con apposita strumentazione, funzionamento e impianti di sicurezza (generatori-allarmi) in caso di mancato funzionamento	Impianto di ventilazione, eventuale registrazione dati e sicurezza	Storico dell'efficacia della pavimentazione, schede tecniche	Valutazione della gestione del tempo dentro-fuori , se sempre a disposizione e indicazione delle temperature discriminatorie	Valutazione della gestione del tempo dentro-fuori , se sempre a disposizione e indicazione delle temperature discriminatorie	descrizione delle modalità d'accesso	Descrizione delle metodiche	descrizione degli arredi e dei piani di arricchimento interno	Descrivere l'eventuale gestione delle problematiche	Descrivere l'eventuale gestione delle problematiche	Descrivere l'eventuale gestione delle problematiche	descrivere il numero di punti foraggiamento-abbeveraggio in rapporto al numero di animali e valutarne l'efficacia	descrivere il numero di punti foraggiamento-abbeveraggio in rapporto al numero di animali e valutarne l'efficacia	descrivere il numero di punti foraggiamento-abbeveraggio in rapporto al numero di animali e valutarne l'efficacia	descrivere il numero di punti foraggiamento-abbeveraggio in rapporto al numero di animali e valutarne l'efficacia	descrizione delle modalità di alimentazione diretto nei casi previsti
8
9
10
11	E' presente una clinica-ambulatorio interno oppure dei locali adibiti ad infermeria? -si -no se si fornire una breve descrizione:	Descrivere le aree di degenza degli animali e la loro gestione:	Indicare se le aree di cura sono al chiuso o all'aperto ( in questo caso recinti di servizio, aree di separazione ecc) specificare le caratteristiche strutturali e funzionali	Come vengono manipolati-contenuti gli animali in degenza? -indicare le strutture di contenimento e le modalità operative, se esistono protocolli di gestione	Indicare come si accede alle aree-strutture di cura e se esistono specifiche procedure per il contenimento biologico	Esistono sale parto -Nursery? descriverle in riferimento alle specie utilizzatrici Eventuale documento di gestione	Per le aree di isolamento di femmine gravide e/o puerpere indicare come tali reparti sono attrezzati (aree coperte, zone di confort climatico ecc)	Indicare come si accede alle aree-strutture di di isolamento	Elenco delle dei keeper che si occupano del personale che gestisce gli animali gestanti, descrizione della formazione e degli eventuali corsi specifici	Descrizione delle dimensioni delle strutture dedicate e se sono stati fatti osservazioni-studi-tesi inerenti	Come viene garantita la risorsa idrica? - tramite ditte specializzate esterne -tramite personale interno Descrizione delle modalità e degli impianti, frequenza delle manutenzioni	Indicare la capacità attuale e massima dei reparti e indicare le modalità di calcolo Eventuali studi-tesi fatte a tal scopo	elenco delle date di realizzo dei vari reparti	Indicare le aree di rifugio delle potenziali prede nelle esposizioni miste	Indicare come sono realizzate le aree riparate	fare l'elenco degli animali con identificazione e dati anagrafici	Descrizione delle strutture di separazione	Descrivere le strutture amovibili utilizzati per le separazioni e come vengono gestiti	Descrivere il numero e le tipologie di vasche di separazione	Descrivere le aree non in visione e come queste sono connesse a quelle in visione	Descrizione dei substrati, con schede tecniche	Valutare l'idoneità del substrato osservando gli animali ed acquisendo eventuali studi-ricerche in merito	Descrivere come avviene la rimozione delle deiezioni , il rinnovo parziale e totale con disinfezione delle lettiere-pavimenti	Verifica e descrizione del drenaggio	Verifica degli scarichi e della loro pervietà e delle corrette pendenze	Verifica e descrizione raccolta di tutti i materiali di arricchimento ambientale e loro gestione-pulizia-sostituzione	vedi sopra	Verifica e descrizione dell'utilizzo	descrizione dei ripari riscaldati e modalità d'accesso	Verifica delle modalità di controllo : attrezzatura, registrazione dei dati ambientali	Descrizione della modalità di ventilazione e se esistono sistemi d'allarme in caso la stessa fosse fondamentale	Verifica della pavimentazione, note tecniche	verifica dell'idoneità dei reparti interni e modalità di fruizione	vedi sopra	idoneità d'accesso verificata	Modalità d'accesso ai reparti	verifica degli arricchimenti dei reparti interni e programma di gestione	Aree di rifugio, verifica e descrizione	vedi sopra	verificare l'efficacia del reparto nel garantire l'evitamento delle interazioni negative	Raccoglier le diete e misurare i punti di alimentazione	Misurare le superfici di alimentazione e abbeveraggio e verificare la loro accessibilità	vedi sopra	vedi sopra	verificare il numero dei punti alimentazione e abbeveraggio	verificare che non ci siano strutture pericolose	verificare l'assenza di superfici pericolose anche controllando la livrea degli animali	Acquisire i metodi e i tempi di pulizia dei reparti	farsi descrivere le modalità di chiusura, eventuali doppie porte, recinti di sicurezza ecc...
13
14
15
16
17
18	sono presenti locali per la cura degli animali?	Vista la grande diversità all'interno di uno zoo/acquario di esigenze e dimensioni delle varie specie, come è organizzata la struttura per la cura di un animale ferito/malato/stressato?	Vista la grande diversità all'interno di uno zoo/acquario di esigenze e dimensioni delle varie specie, come è organizzata la struttura per la cura di un animale ferito/malato/stressato?	Vista la grande diversità all'interno di uno zoo/acquario di esigenze e dimensioni delle varie specie, come è organizzata la struttura per la cura di un animale ferito/malato/stressato?	Chi ha accesso a....?	Vista la grande diversità all'interno di uno zoo/acquario di esigenze e dimensioni delle varie specie, come è organizzata la struttura per la cura di una femmina gravida o in allattamento?	Vista la grande diversità all'interno di uno zoo/acquario di esigenze e dimensioni delle varie specie, come è organizzata la struttura per la cura di una femmina gravida o in allattamento?	Chi ha accesso a....?
20
21
22
23
24	E' presente un locale con la funzione di potenziale area di isolamento?	Le dimensioni dei locali/strutture per la cura di animali feriti/malti corrispondono a quanto indicato nelle linee guida EAZA o simili? In assenza di linee guida, l'idoneità delle dimensioni dei locali/strutture sono valutate dal curatore e/o personale medico veterinario?	Nei locali/strutture per la cura di animali feriti/malati è presente un'area atta a fornire riparo agli animali ospitati?	Non posso proporre una domanda perché ritengo che l'indicatore non sia definito in modo misurabile.	L'accesso ai locali di isolamento è consentito solo al personale tecnico e/o medico veterinario?	Le dimensioni del/dei locale/i corrispondono a quanto indicato nelle linee guida EAZA o simili? In assenza di linee guide, l'idoneità delle dimensioni del/dei locale/i sono valutate dal curatore e/o personale medico veterinario?	E' presente un'area che possa fornire riparo agli animali?	L'accesso ai locali di isolamento è consentito solo al personale tecnico e/o medico veterinario?	Il personale tecnico e medico veterinario ha partecipato a corsi di formazione/aggiornamento inerenti la gestione del paziente gravido e post-parto?	Le dimensioni dei reparti/vasche corrispondono a quanto indicato nelle linee guida EAZA o simili e/o nella letteratura scientifica? In assenza di linee guide, l'idoneità delle dimensioni è valutata dal curatore e/o personale medico veterinario?	E' presente un sistema LSS (Life Support System)? N.B. Applicabile solo per acquari	La densità degli animali è conforme con quanto indicato nelle linee guida EAZA o simili e/o nella letteratura scientifica? In assenza di linee guida, l'adeguatezza è valutata dal curatore e/o personale medico veterinario?	Indicatore non chiaro.	I recinti/vasche forniscono alle prede la possibilità di sfuggire ai predatori? N.B. Applicabile solo ad acquari con specie preda e predatrici	Sono presenti ripari/rifugi?																						Il reparto è strutturato in accordo con quanto indicato nelle linee guida EAZA o simili e/o letteratura scientifica? In assenza di linee guida, la struttura del reparto è stabilita dal curatore e/o personale medico veterinario?
25														Sono le potenziali 'prede' abbastanza distanti e quindi il loro comportamento è non affetto dalla vicinanza con un potenziale 'predatore'?						Sono presenti adeguate strutture di ricovero per ospitare gli animali durante la notte, in condizioni climatiche avverse o durante lavori di manutenzione straordinaria?
26						Esistono strutture di isolamento connesse con l'exhibit principale per la separazione delle femmine partorienti (quando la biologia della specie lo richieda)?	E' presente adeguata stalla/box o altro riparo per la notte o per qualsiasi intemperia?	Sono le aree per le femmine e i piccoli adeguatamente isolate dal pubblico e da altri eventuali disturbi esterni?		I reparti di isolamento rispondono quantitativamente e qualitativamente alle esigenze?		Il numero e la composizione sociale del nucleo ospitato è al momento ospitato in un impianto che risponde alle esigenze psicofisiche degli animali?		Sono gli esemplari di potenziali prede sufficientemente distanti da potenziali specie predatori così da non interferire sui normali pattern comportamentali?	Esiste una sufficiente complessità ambientale da consentire la separazione visuale dei vari individui tra loro e, se necessario, tra questi e i visitatori?	la composizione del nucleo sociale corrisponde a quanto si conosce della biologia della specie?						Esistono evidenze sanitarie di una inadeguatezza del substrato?				E' la struttura dotata di tutte le necessarie forniture (lettiera, tana ecc) adeguata alla specie ed alle condizioni climatiche?							Sono disponibili adeguati ricoveri facilmente ispezionabili dal personale tramite accesso indipendente?				E' nel suo complesso la complessità della exhibit adeguata alle esigenze comportamentali della specie ospitata?				Sono i punti di foraggiamento adeguati al numero di animali ospitati?			E' l'ubicazione dei punti di foraggiamento sicura e di facile accesso per tutti gli individui?
27	Come si procede in caso di animali malati, feriti e o stressati?	Quali sono le misure dei locali e/o strutture adibite a cura di animali feriti?	Le strutture in questione che caratteristiche devono avere per far riparare gli animali dalle intemperie?	Oltre allo spazio dedicato agli animali cosa è previsto per dare la possibilità agli operatori tecnico e medico di agire sugli animali?	Sono previste delle restrizioni per il personale che interagisce con animali feriti, malati e/o stressati?	Sulla base di cosa viene scelta la dimensione di reparti isolati per le femmine gravide o che allevano piccoli?	In riferimento alla domanda precedente: le aree identificate che caratteristiche importanti devono avere	In riferimento alla domanda precedente che limitazioni sono previste per il personale tecnico e veterinario operante su questi animali?	Come viene garantita la competenza del personale tecnico e veterinario nella gestione del paziente Gravido e dopo il parto?	Sulla base di cosa si valutano le dimensioni dei reparti/vasche rispetto alle caratteristiche degli animali ospitati?	Sulla base di cosa si valuta il corretto approvigionamento di acqua rispetto agli animali ospitati?	Come si valuta la densità degli animali rispetto alle loro caratteristiche fisiche e comportamentali? Che parametri si utilizzano?	In rapporto alla densità delle exhibit come sono distribuiti i reparti?	Nella gestione della densità come si limitano gli attacchi di animali predatori su animali prede?	In riferimento ad agenti esterni sono presenti delle aree riparate adeguate per la densità degli animali nei reparti?	Come si Valuta se c'è adeguata densità degli animali nei reparti? quali sono i parametri fisiologici degli individui che devono essere considerati?	Quali sono i parametri che vengono utilizzati per separare i singoli individui o piccoli gruppi in caso di necessità?	Domanda analoga a quella di sopra	Domanda analoga a quella di sopra	Domanda analoga a quella di sopra	quali sono i parametri che si devono tener conto per scegliere il substrato o la pavimentazione delle strutture?	Cosa deve essere previsto da parte del personale preposto per assicurarsi che la pavimentazione sia idonea per gli animali di quello specifico gruppo?	In riferimento al substrato quali sono le procedure che si mettono in atto per tenerlo nelle migliori condizioni?	In riferimento al drenaggio dell'acqua quali sono i riferimenti da tenere?	Domanda analoga a quella di sopra	In riferimento alla corretta fornitura di materiali e strutture che permettano di mettere in atto i comportamenti specie-specifici cosa si deve tenere conto? Quali sono le linee da attuare	Domanda analoga a quella di sopra	Cosa definisce che i ripari siano adeguati alle condizioni climatiche degli ambienti esterni?	Domanda analoga a quella di sopra	Cosa è importante considerare perchè nei ripari ci siano le condizioni corrette rispetto alle condizioni climatiche avverse?	Domanda analoga a quella di sopra	Domanda analoga a quella di sopra	E' prevista l'ispezione da parte del personale tecnico e veterinario degli spazi interni?	Quali sono i parametri che definiscono la libertà di accesso a questi spazi interni?	Domanda analoga a quella di sopra	Domanda analoga a quella di sopra	Quali sono i parametri che devono essere considerati per valutare la complessità dell'ambiente del reparto che permette agli animali di attuare comportamenti specie-specifici?	Come è previsto che gli animali possono sottrarsi ad interazioni non desiderate?	Domanda analoga a quella di sopra	Domanda analoga a quella di sopra	In riferimento al cibo è previsto un piano alimentare specie-specifico?	Il numero di abbeveratoi e mangiatoie è sufficiente?	Quali sono i parametri per garantire a tutti gli animali l'accesso al cibo contemporaneamente	Domanda analoga a sopra	E' utilizzato il training per garantire agli animali l'accesso al cibo contemporaneamente?	Come si valuta la sicurezza dei reparti?	Domanda analoga a sopra	Domanda analoga a sopra	Come è garantita la sicurezza del personale o di alcuni animali rispetto ad altri se questi devono essere tenuti separati?
28
29	Laddove sia possibile/necessario, tenendo in considerazione le esigenze di specie, sono presenti locali in cui ospitare animali feriti o da isolare?	Le dimensioni dei suddetti locali/aree, qualora presenti, rispettano le linee guida EAZA o quelle fornite da letteratura scientifica o seguono le indicazioni del curatore/veterinario responsabile?	In tali aree sono presenti zone riparate da intemperie e agenti atmosferici?	ELIMINEREI LA DOMANDA, tenendo in considerazione che quando si parla di adeguatezza dei locali, si intende in tutti i suoi aspetti	L'accesso alle aree/locali di isolamento è consentito solo a personale tecnico e veterinario?	Le dimensioni delle vasche per le femmine in gravidanza o che allevano i piccoli, rispettano le linee guida EAZA o quelle fornite da letteratura scientifica o seguono le indicazioni del curatore/veterinario responsabile?	In tali vasche sono presenti zone riparate da intemperie e agenti atmosferici?	L'accesso alle aree/locali di isolamento è consentito solo a personale tecnico e veterinario?	Il personale tecnico e veterinario è stato sottoposto ad adeguata formazione?	Tenendo conto delle caratteristiche fisiche e comportamentali degli animali ospitati, le dimensioni dei reparti e delle vasche, rispettano le linee guida EAZA o quelle fornite da letteratura scientifica o seguono le indicazioni del curatore/veterinario responsabile?	Sono presenti adeguati LSS (Life Support System) per garantire idonee caratteristiche quali-quantitative della risorsa idrica?	La densità degli animali è adeguata rispetto alle dimensioni dei reparti e/o delle vasche, tenendo conto delle caratteristiche fisiche e comportamentali degli animali?	Qual è la percentuale di reparti con caratteristiche idonee rispetto alla totalità della struttura?	I reparti sono strutturati in modo che le prede possano sfuggire dai predatori?	Esistono aree riparate all'interno del reparto?	La formazione di gruppi di animali, siano essi appartenenti alla stessa specie o di specie diverse, ha tenuto conto dell'età e della sex ratio dei soggetti?	Qualora sia necessario, tenendo in considerazione le esigenze di specie, sono presenti locali in cui ospitare animali feriti o da isolare strutturati rispettando le linee guida EAZA o quelle fornite da letteratura scientifica o seguendo le indicazioni del curatore/veterinario responsabile?	Sono presenti idonei separatori, recinti, connessioni e tunnel con conseguente modularità della struttura?	Sono presenti vasche con caratteristiche idonee al mantenimento dei vari organismi ospitati in caso di necessità di isolamento o cure particolari?	Esistono aree appositamente strutturate per ospitare diversi tipi di organismi non visibili al pubblico?	Il substrato scelto risponde alle linee guida EAZA o a quelle fornite da letteratura scientifica o alle indicazioni del curatore/veterinario responsabile?	ELIMINEREI LA DOMANDA	Sono presenti protocolli di gestione del substrato che indichino frequenza della pulizia, integrazione e sostituzione dello stesso da parte dello staff?	Il drenaggio dell'acqua avviene in maniera adeguata con presenza di pendenze e scarichi?	VEDI SOPRA	Sono presenti un numero adeguato di strutture quali lettiere, tane, case-nido et similia che rispettino le linee guida EAZA o quelle fornite da letteratura scientifica o seguano le indicazioni del curatore/veterinario responsabile?	Sono presenti protocolli di gestione del substrato che indichino frequenza della pulizia, integrazione e sostituzione dello stesso da parte dello staff?	Sono presenti un numero adeguato di ripari che rispettino le linee guida EAZA o quelle fornite da letteratura scientifica o seguano le indicazioni del curatore/veterinario responsabile?	E' presente un metodo di riscaldamento per quelle specie che necessitino di rispettare particolari range di temperatura?	Per le specie con particolari esigenze di temperatura ed umidità ,esse vengono rispettate, monitorandole mediante specifica attrezzatura?	E' presente un corretto	E' presente un adeguato sistema di ventilazione?	Il reparto interno è facilmente ispezionabile dal personale tramite un accesso indipendente e con dimensioni e caratteristiche che rispettino le linee guida EAZA o quelle fornite da letteratura scientifica o seguano le indicazioni del curatore/veterinario responsabile?	VEDI SOPRA	Viene monitorata l'assenza di ostacoli o restrizioni che condizionino l'accesso alle aree riparate?	Sono presenti monitoraggi di ventilazione e, per le specie che ne abbiano necessità, di temperatura e umidità?	Sono presenti un numero adeguato di arricchimenti ambientali che rispettino le linee guida EAZA o quelle fornite da letteratura scientifica o seguano le indicazioni del curatore/veterinario responsabile?	Sono presenti tane, rifugi e/o barriere visive?	E' IMPLICITO NELLA DOMANDA PRECEDENTE	ELIMINEREI LA DOMANDA	Sono presenti specifici programmi alimentari per le specie ospitate?	E' presente un adeguato numero di mangiatoie e abbeveratoi rispetto al numero di animali?	ELIMINEREI LA DOMANDA PERCHE' GIA PRESENTE QUELLA SU PRESENZA DI PIANI ALIMENTARI	ELIMINEREI LA DOMANDA PERCHE' GIA' PRESENTE QUELLA SU NUMERO DI ABBEVERATOI E MANGIATOIE	Personalmente non parlerei di report, ma piuttosto di un piano gestionale inerente le eventuali sessioni di training. E' presente, per le specie sottoposte a training, una pianificazione delle sessioni con relative modalità?	Per quanto riguarda l'aspetto della sicurezza i reparti sono strutturati nel rispetto delle linee guida EAZA o di quelle fornite da letteratura scientifica o seguono le indicazioni del curatore/veterinario responsabile?	ELIMINEREI LA DOMANDA PERCHE' IN QUELLA PRECEDENTE SI PARLA DI SICUREZZA SIA VERSO IL PUBBLICO CHE VERSO GLI STESSI ANIMALI	I reparti hanno superfici resistenti e che permettono di procedere agevolmente con le operazioni di pulizia e disinfezione?	L'accesso alle diverse aree è limitato con la presenza di cartelli deterrenti, serrature, lucchetti e barriere?
31
32	Sono presenti locali od aree per l'isolamento degli animali per la cura degli animali malati ?	Sono adeguate le dimensioni dei locali deputati all'isolamento degli esemplari ?	Sono i locali e le aree di isolamento protette da eventuali condizioni atmosferiche avverse?	La superficie delle aree di isolamento è adeguata per consentire le manipolazioni ?	Sono i locali di isolamento idonei a consentire un esclusivo accesso al personale preposto alle cure?	Sono idonei i reparti deputati all'isolamento delle femmine gravide o che allevano i piccoli ?	Sono i reparti deputati all'isolamento delle femmine gravide o che allevano i piccoli in grado di riparare gli esemplari da condizioni atmosferiche avverse?	Sono i reparti deputati all'isolamento delle femmine gravide o che allevano i piccoli in grado di consentire l'accesso esclusivo al personale preposto ?	E' adeguatamente formato il personale preposto alla gestione degli esemplari isolati per gravidanza ed allevamento die piccoli ?	Sono di adeguate dimensioni i reparti deputati all'isolamento delle femmine gravide o che allevano i piccoli ?	Ci sono adeguati sistemi di trattamento delle acque nei reparti e vasche?	E' correttamente valutata la densità degli animali nei reparti?	Quale è la percentuale dei reparti idonei rispetto alla densità degli animali ospitati?	?	?	E' valutata la sex ratio degli animali ospitati?	E' possibile la separazione degli individui nelle aree che ospitano gruppi di animali ?	Sono presenti aree di separazione all'interno dei reparti?	?	Sono presenti aree di separazione in off exhibit?	Sono idonei i substrati delle aree di separazione?	E' il substrato idoneo a consentire un adeguato movimento degli animali ?	Descrivere le modalità di gestione del substrato?	Consente il substrato un corretto drenaggio delle acque?	Le acque reflue dal drenaggio vengono correttamente convogliate in appositi scarichi?	Sono forniti correttamente i materiali per l'espressioni dei comportamenti specie specifici?	Sono pianificate le modalità di fornitura dei materiali per l'espressione dei comportamenti specie specifici degli esemplari ospitati?	?	Sono forniti sistemi di gestione delle temperature dei reparti?	Sono forniti adeguati di sistemi di controllo dei parametri ambientali nei reparti?	E' correttamente controllata la ventilazione dei reparti?	?	é fornita la possibilità di libero accesso ai reparti interni ?	?			Sono adeguatamente allestiti i reparti al fine di consentire l'espressione dei comportamenti specie specifici?	Sono allestiti i reparti in modo da consentire agli animali di sottrarsi al contatto con i conspecifici ?	?	?	Sono adeguatamente valutate le possibilità di accesso a cibo e acqua a tutti gli esemplari ospitati?	?	?	?	Per gli animali sottoposti a training è presente un report delle attività svolte?	E' stata valutata la sicurezza dei reparti?	?	E' possibile verificare la corretta pulizia ed igiene dei reparti?	Sono i reparti in grado di evitare l'accesso al personale non autorizzato?
33	sono presenti strutture o aree per la cura di animali feriti, malati o stressati che contengono al loro interno tutto lo strumentario necessario per intervenire adeguatamente?	Le dimensioni delle strutture sono adeguate alla specie ospitata?	le strutture di cura sono in grado di offrire protezione dagli agenti atmosferici (sole o pioggia)?	le strutture di cura sono tali da permettere l'ispezione e la manipolazione degli animali in completa sicurezza sia per l'animale che per l'operatore (medico o tecnico)?	sono presenti adeguati protocolli di sicurezza tali da consentire l'accesso solo al personale preposto?	sono presenti locali o vasche tecnicamente idonei a permettere il mantenimento di una femmina gravida o di una madre con piccolo?	i reparti deputati al mantenimento di femmine gravide o con cuccioli sono in grado di offrire protezione dagli agenti atmosferici (sole o pioggia)?	sono presenti adeguati protocolli di sicurezza tali da consentire l'accesso ai reparti/vasche per femmine gravide o con cuccioli solo al personale preposto?	esiste evidenza scritta e certificata di corsi di formazione fatti al personale tecnico e veterinario specifici per la gestione del paziente gravido e post parto?	i reparti e le vasche che ospitano gli animali sono di dimensioni adeguate a permettere lo svolgimento dei normali comportamenti fisiologici?	sono presenti certificazioni sia dei macchinari usati che delle analisi effettuate per valutare l'efficienza del LSS al fine di garantire che le risorse idriche siano quali-quantitativamente adeguate?ela	la densità degli animali ospitati nei reparti/vasche è correttamente valutata?	quale è la percentuale dei locali/vasche che sono sufficienti a garantire una densità di popolazione tale da permettere che le caratteristiche fisio-etologiche della specie siano garantite?	sono presenti spazi che consentano agli animali ospitati di isolarsi o separarsi dal gruppo se lo reputano necessario?	sono presenti aree che nel rispetto delle caratteristiche fisio-etologiche della specie permetta un riparo?	e' valutata la composizione del gruppo animale ospitato in base alla percentuale di femmine e maschi ed in base all'età dei soggetti stessi?	esistono aree dove è possibile separare gli individui che lo necessitino?	come viene gestita la possibilità di separare gli animali che ne abbiano necessità?	esistono vasche mediche che possano consentire la permanenza degli animali che ne abbiano necessità?	sono presenti ambianti in cui l'animale possa essere ospitato senza essere visto dal pubblico?	La pavimentazione o subtrato degli ambienti sono tali da rispettare le esigenze delle specie e le condizioni igienico sanitarie?	viene regolarmente verificata la deambulazione degli animali per accertare l'idoneità dei substrati utilizzati?	come viene gestito il substrato dal punto di vista igienico sanitario?	il substrato consente un corretto drenaggio delle acque?	la pavimentazione e superfici permettono un corretto drenaggio delle acque?	il materiale utilizzato è idoneo alle caratteristiche fisio-etologiche della specie?	esiste un piano organizzato e scadenzato per le pulizie di routine ed eccezionali?	?	esiste adeguato piano di gestione delle temperature?	Sono presenti adeguati strumenti per monitorare temperatura ed umidità negli habitat?	Sono presenti adeguati strumenti per monitorare aereazione e ventilazione negli habitat?	la pavimentazione è adeguata al rispetto delle caratteristiche fisio-etologiche della specie ospitata?	I reparti interni sono facilmente ispezionabili dal personale addetto alla cura degli animali ospitati?	esistono spazi tali da garantire all'animale di scegliere dove stare in base alle condizioni climatiche esterne?	?	-	esiste un piano di enrichment alla base della costruzione degli exhibit?	-	gia chiesto in 3 domande	-	il piano dietetico è adeguatamente preparato e monitorato nella sua assunzione da parte di tutti gli animali?	il piano dietetico è adeguatamente preparato e monitorato nella sua assunzione da parte di tutti gli animali?	il piano dietetico è adeguatamente preparato e monitorato nella sua assunzione da parte di tutti gli animali?	il piano dietetico è adeguatamente preparato e monitorato nella sua assunzione da parte di tutti gli animali?	sono visionabili report compilati giornalmente dagli addestratori su piano di addestramento degli animali?	le vasche e i reparti sono tali da garantire la sicurezza degli animali in termini di caratteristiche tecniche ed igienico sanitarie?	Sono presenti punti che possano rappresentare un pericolo fisico per gli animali?	E' visionabile una reportistica con calendario che mostri le operazioni di pulizia e disinfezione, manutenzione dei materiali usati nelle vasche e opere di intervento in caso di necessità?	le aree sono protette dall'intrusione di personale esterno a quello autorizzato?
[truncated: 107 more columns]
