# Supplementary material for: An E-Delphi study to facilitate animal welfare assessment in Italian zoos and aquaria
Source: PLoS One. 2025 Jan 6;20(1):e0309760. doi: 10.1371/journal.pone.0309760 (PMC11703047; doi:10.1371/journal.pone.0309760)
Supplement: S4 Dataset — (XLSX) [file pone.0309760.s009.xlsx]

## Sheet: REGULATION
ID answer	Last page	Nv 2 - DAILY MONITORING THE HEALTH CONDITIONS OF THE ANIMALS ACCORDING TO THEIR SPECIES Indicator: Nutrition and hydration assessment Questions: Which indicators are considered to assess the nutritional and hydration status for the aforementioned species? How and with what frequency is the assessment of nutritional and hydration status of the animals conducted? How is the correct management of th…		Nv 2 - DAILY MONITORING THE HEALTH CONDITIONS OF THE ANIMALS ACCORDING TO THEIR SPECIES Indicator: Presence of daily records by the keepers Questions: How are the checks and records of the checks carried out? Is there a logbook for the records by the keepers? Is it regularly updated?		Nv 2 - DAILY MONITORING THE HEALTH CONDITIONS OF THE ANIMALS ACCORDING TO THEIR SPECIES Indicator: Visual examination of the condition and, where applicable, behavior Questions: Is there a general health check of the animal and its behavior? If so, by whom and using what methods?		Nv 2 - DAILY MONITORING THE HEALTH CONDITIONS OF THE ANIMALS ACCORDING TO THEIR SPECIES Indicator: Monitoring of major organ functions Questions: Is there a general health check of the animal and its behavior? If so, by whom and using what methods?		Nv 2 - DAILY MONITORING THE HEALTH CONDITIONS OF THE ANIMALS ACCORDING TO THEIR SPECIES Indicator: Assessment of sensory status (normal responsiveness to natural or induced stimuli) Questions: During the cleaning of the enclosure, the feeding process, and when environmental enrichments are provided, is attention paid to how the animals interact with these external stimuli? Are the keepers trained…		Nv 2 - DAILY MONITORING THE HEALTH CONDITIONS OF THE ANIMALS ACCORDING TO THEIR SPECIES Indicator: Presence of adequately trained and sufficient keepers Questions: What training do the keepers have? How is the effectiveness of the daily care activities for the animals evaluated? What type of training have the keepers received?		Nv 2 - DAILY MONITORING THE HEALTH CONDITIONS OF THE ANIMALS ACCORDING TO THEIR SPECIES Indicator: Veterinary intervention in case of abnormalities/alterations Questions: What action does the keeper take in case of abnormalities/alterations in the health or behavior of the animals? Which staff member is responsible for requesting the intervention of a veterinarian? How are the veterinarian's repo…		Nv 2 - DAILY MONITORING THE HEALTH CONDITIONS OF THE ANIMALS ACCORDING TO THEIR SPECIES Indicator: Presence of any behavioral anomalies - Veterinarian intervention in case of anomalies/alterations Questions: How and how often is an individual or group monitored to evaluate potential behavioral changes? What behaviors are considered abnormal and how are they reported? Have the keepers been taught …		Nv 2 - DAILY MONITORING THE HEALTH CONDITIONS OF THE ANIMALS ACCORDING TO THEIR SPECIES Indicator: Existence of medical records Questions: Are there records with clinical charts to trace their health history? Are the clinical charts available and easily accessible? How are the animals' health conditions recorded by the veterinarian?		Nv 2 - DAILY MONITORING THE HEALTH CONDITIONS OF THE ANIMALS ACCORDING TO THEIR SPECIES Indicator: Body weight monitoring Questions: How is the animal's weight assessed? Does the training include activities to weigh the animals? When deemed possible by the veterinarian or keeper, is the weight or BCS of the animals checked? Are the results of the checks recorded? (in the clinical chart or other d…		Nv 2 - DAILY MONITORING THE HEALTH CONDITIONS OF THE ANIMALS ACCORDING TO THEIR SPECIES Indicator: Monitoring of regular food and water intake Questions: How is the intake of the provided food monitored in an exhibit?		Nv 2 - DAILY MONITORING THE HEALTH CONDITIONS OF THE ANIMALS ACCORDING TO THEIR SPECIES Indicator: Recording of the number of checks throughout the day Questions: For what types of checks is recording required?		Nv 2 - DAILY MONITORING THE HEALTH CONDITIONS OF THE ANIMALS ACCORDING TO THEIR SPECIES Indicator: Periodic evaluation of ethograms Domande: What procedure is used to monitor the animals' behavior and its evolution over time?		Nv 2 - DAILY MONITORING THE HEALTH CONDITIONS OF THE ANIMALS ACCORDING TO THEIR SPECIES Indicator: Presence of normal faeces according to species Domande: Is attention given to the appearance of the excretions?		Nv 2 - DAILY MONITORING THE HEALTH CONDITIONS OF THE ANIMALS ACCORDING TO THEIR SPECIES Indicator: Assessment of the animal's interest in the surrounding environment Questions: Is the sensory state, reactivity of the animal, and how it interacts with the surrounding space and other individuals assessed?		Nv4 ROUTINE EXAMS, INCLUDING PARASITOLOGICAL ONES Indicator: Performance of clinical examinations and periodic screening as required by law according to the species Questions: Are the clinical exams and periodic screenings required by regulations and protocols regularly recorded? Is the register easily accessible? Is there a program of monitoring clinical checks (not on call) performed by veterin…		Nv4 ROUTINE EXAMS, INCLUDING PARASITOLOGICAL ONES Indicator: Conducting routine necropsies and histological examinations on deceased animals Questions: Are necropsies performed on deceased animals? If so, based on what criteria (all animals, randomly, on suspicion, other)? Is the necropsy examination complemented with histological tests? If so, based on what criteria (all animals, randomly, on su…		Nv4 ROUTINE EXAMS, INCLUDING PARASITOLOGICAL ONES Indicator: Implementation of species-specific prophylaxis based on epidemiologically relevant diseases in the area Questions: Does the health prophylaxis take into account the different species?		Nv7 - REGULAR IMPLEMENTATION OF PREVENTIVE MEDICINE INTERVENTIONS Indicator: Evidence of the presence of a preventive medicine plan, including vaccinations against species-specific diseases Questions: How are prophylaxis and disease prevention interventions scheduled? What does the annual animal disease control plan include?		Nv7 - REGULAR IMPLEMENTATION OF PREVENTIVE MEDICINE INTERVENTIONS Indicator: Availability of veterinary medical records for each individual Questions: How are the clinical information of the housed subjects recorded?		Nv7 - REGULAR IMPLEMENTATION OF PREVENTIVE MEDICINE INTERVENTIONS Indicator: Presence of a veterinarian to perform interventions in the species Questions: On what criteria were the veterinarians selected to intervene at the facility?		Nv8 - ROUTINE VETERINARY CARE GUARANTEE Indicator: Presence of a designated individual and an active contract with fixed or affiliated veterinary personnel following Legislative Decree 73/2005 as required by law Questions: Is the veterinary staff clearly identified and contracted according to current regulations?		Nv8 - ROUTINE VETERINARY CARE GUARANTEE Indicator: Presence of veterinary medical records per individual Questions: How are the clinical information of the housed subjects recorded?		Nv8 - ROUTINE VETERINARY CARE GUARANTEE Indicator: Presence of at least one resident veterinarian capable of assisting in case of emergencies Questions: Is there continuous veterinary care available to promptly intervene in case of emergencies?
		Confirmation	Comment	Confirmation	Comment	Confirmation	Comment	Confirmation	Comment	Confirmation	Comment	Confirmation	Comment	Confirmation	Comment	Confirmation	Comment	Confirmation	Comment	Confirmation	Comment	Confirmation	Comment	Confirmation	Comment	Confirmation	Comment	Confirmation	Comment	Confirmation	Comment	Confirmation	Comment	Confirmation	Comment	Confirmation	Comment	Confirmation	Comment	Confirmation	Comment	Confirmation	Comment	Confirmation	Comment	Confirmation	Comment	Confirmation	Comment
1	9	To be modified as indicated in the following comment	3. How is the correct management of the animals' feeding plan evaluated? 5. For which species is it possible to evaluate the BCS?	Confirm		Confirm		To be modified as indicated in the following comment	I would reverse the order of the questions, putting question 2 first and then question 1	Confirm		To be modified as indicated in the following comment	Questions 1 and 3 are essentially identical. Question 3 could be replaced with: "Is there a continuous training program for the keepers?"	Confirm		Confirm		To be modified as indicated in the following comment	I would combine questions n° 1 and 2	Confirm		To be modified as indicated in the following comment	Clarify the meaning of "exhibit	Confirm		Confirm		Confirm		Confirm		Confirm		Confirm		Confirm		Confirm		Confirm		Confirm		Confirm		Confirm		Confirm
2	3
3	3
4	9	Confirm		Confirm		Confirm		Confirm		Confirm		Confirm		Confirm		Confirm		Confirm		Confirm		Confirm		Confirm		Confirm		Confirm		Confirm		Confirm		Confirm		Confirm		Confirm		Confirm		Confirm		Confirm				Confirm
5	3	Confirm		Confirm		Confirm		Confirm		Confirm		To be modified as indicated in the following comment	I would eliminate point 1 as it is similar to point 3. I would add: Is the number of keepers sufficient for the animals present?	Confirm		Confirm
6	5	Confirm		Confirm		To be modified as indicated in the following comment	I would combine it with the previous question	To be modified as indicated in the following comment	I would combine it with the previous two questions.	Confirm		Confirm	I would also ask what training updates the keepers receive.	Confirm		Confirm		Confirm		Confirm		Confirm				Confirm		Confirm		Confirm		Confirm		Confirm		Confirm	I would gather all the questions regarding the health component	Confirm		Confirm	I would combine it with the other questions asking about the presence of medical records	To be modified as indicated in the following comment	I would ask if there are veterinarians at the facility, how many there are, and what type of training they have.	Confirm	See above	Confirm		Confirm
7	3	Confirm		Confirm		Confirm		Confirm		To be modified as indicated in the following comment		To be modified as indicated in the following comment	Question 3: Is there a continuous training update program for the keepers?	Confirm		To be modified as indicated in the following comment	I would remove question 4	To be modified as indicated in the following comment	Delete question n°3	Confirm
8	9	Confirm		Confirm		Confirm		Confirm		Confirm	I would combine the questions about environmental enrichment into a single section	Confirm						Confirm	I would combine the questions about veterinary clinical charts with those from the other sections	Confirm						Confirm		Dovrebbe essere modificato	I would include the question in the health monitoring of the animals	Dovrebbe essere modificato	Inserirei la domanda nel monitoraggio sanitario degli animali	Confirm		Confirm		To be modified as indicated in the following comment	Describe sanitary prophylaxis	Confirm	I would combine this question with the one above	To be modified as indicated in the following comment	Program used for the registration of medical records	To be modified as indicated in the following comment	Organization chart and resumes of the employed veterinarians	To be modified as indicated in the following comment	I would combine thi question with the one above	To be modified as indicated in the following comment	Program used for the registration of medical records	To be modified as indicated in the following comment	Organizational chart and resumes of employed veterinarians, description of roles and coverage hours.
9	1
10	3
11	9
12	9	Confirm		To be modified as indicated in the following comment	I would also add: How often is a veterinary inspection scheduled?	Confirm		Confirm		Confirm		Confirm		Confirm		Confirm		Confirm		To be modified as indicated in the following comment	Question 3 should be moved to the first position, as assessing body weight is not always possible	Confirm		Confirm		Confirm		Confirm		Confirm		Confirm		To be modified as indicated in the following comment	I consider histological examination superfluous as it should be included in the necropsy if deemed necessary by the pathologist. Microbiological tests are much more important to rule out infections transmissible to other animals or to the staff.	Confirm		Confirm		Confirm		Confirm		Confirm		Confirm		Confirm
13	9	Confirm		Confirm		Confirm		Confirm		Confirm		To be modified as indicated in the following comment	Point 3 is a repetition of point 1.	Confirm		Confirm		Confirm		Confirm		Confirm		To be modified as indicated in the following comment	The question is generic and overlaps with other, more specific questions already present	To be modified as indicated in the following comment	It would be appropriate to combine this question with the one already present: "Presence of any behavioral anomalies."	Dovrebbe essere modificato	It would be appropriate to combine this question with the one already present: "Monitoring of major organ functions."	To be modified as indicated in the following comment	The question seems repetitive compared to the already existing question "Examination of sensory state (normal reactivity to natural or induced stimuli)."	To be modified as indicated in the following comment	It is appropriate to reverse the two questions.	Confirm		To be modified as indicated in the following comment	I believe it could be combined with the following question.	To be modified as indicated in the following comment	I believe it could be combined with the previous question.	To be modified as indicated in the following comment	Repetitive question, already included	To be modified as indicated in the following comment	This question should be inserted at the beginning of the section	To be modified as indicated in the following comment	As above	Confirm	Repeated question	To be modified as indicated in the following comment	This question should be inserted at the beginning of the section
14	4	To be modified as indicated in the following comment	In question 2, remove "How" as it is implied in the first question Question 5 is unclear because there is no verb present. If this capability is to be sought in the keeper, it is a training issue.	To be modified as indicated in the following comment	Question 2 should be changed to: Are the records by the keepers regularly updated? The first part of the question is implied in question 1.	Confirm		To be modified as indicated in the following comment	Question 1 is included in question 2 and can be eliminated	To be modified as indicated in the following comment	Only keep n°3	To be modified as indicated in the following comment	Point 3 is a repetition of point 1.	Confirm		Confirm		To be modified as indicated in the following comment	Only keep n°1	To be modified as indicated in the following comment	Question n°3 doesn't make sense	Confirm		Confirm		Confirm		Dovrebbe essere modificato	The question should be modified to: How is normal gastrointestinal function assessed?	To be modified as indicated in the following comment	Add to the question "How is...assessed, etc."	To be modified as indicated in the following comment	Only question 2 should be kept, adding at the end "and how are they recorded?"	Confirm		To be modified as indicated in the following comment	It should be modified by adding at the end "...and the epidemiological situation of the territory?"	To be modified as indicated in the following comment	Eliminate question 2 as it is practically overlapping.	Confirm		Confirm		Confirm		Confirm	However, it's a duplicate question.	Confirm
15	5	To be modified as indicated in the following comment	In question 2, remove "How" as it is implied in the first question. Question 5 is unclear because there is no verb present. It could be reformulated as follows: do the keepers have the training required to evaluate the BCS...	To be modified as indicated in the following comment	In question 2, I would change it to: Are the records of the checks by the keepers regularly updated? The method of recording is addressed in the first question (paper, electronic...)	Confirm		To be modified as indicated in the following comment	Question 1 is included in question 2 and can be eliminated	To be modified as indicated in the following comment	Only keep n°4	To be modified as indicated in the following comment	Eliminate question 1 (it is a repetition of question 3)	Confirm		Confirm		To be modified as indicated in the following comment	Only keep n°2	To be modified as indicated in the following comment	Delete n°3	Confirm		Confirm		Confirm		Dovrebbe essere modificato	The question should be modified to: How is regular gastrointestinal function evaluated?	To be modified as indicated in the following comment	How is the sensory state, reactivity of the animal, and interaction with the surrounding space and other individuals assessed?	To be modified as indicated in the following comment	Eliminate question 1 and keep question 2, adding "and how are they recorded?"	Confirm		To be modified as indicated in the following comment	Add to the question: "...and the epidemiological situation of the territory?"	To be modified as indicated in the following comment	eliminate question 2	Confirm		Confirm		Confirm		Confirm	Even though it's a duplicate question.	Confirm
16	9	To be modified as indicated in the following comment	In question 2, remove "How" as it is implied in the first question. Question 5 is unclear because there is no verb present. It could be reformulated as follows: do the keepers have the training required to evaluate the BCS...	To be modified as indicated in the following comment	In question 2, I would change it to: Are the records of the checks by the keepers regularly updated? The method of recording is addressed in the first question (paper, electronic...)	Confirm		To be modified as indicated in the following comment	Question 1 is included in question 2 and can be eliminated	To be modified as indicated in the following comment	Only keep n°5	To be modified as indicated in the following comment	Eliminate question 1 (it is a repetition of question 3)	Confirm		Confirm		To be modified as indicated in the following comment	Only keep n°3	To be modified as indicated in the following comment	Delete n°4	Confirm		Confirm		Confirm		Dovrebbe essere modificato	The question should be modified to: How is regular gastrointestinal functionality assessed?	To be modified as indicated in the following comment	How is the sensory state, reactivity of the animal, and interaction with the surrounding space and other individuals assessed?	To be modified as indicated in the following comment	Eliminate question 1 and keep question 2, adding "and how are they recorded?"	Confirm		To be modified as indicated in the following comment	Add to the question: "...and the epidemiological situation of the territory?"	To be modified as indicated in the following comment	eliminate question 2	Confirm		Confirm		Confirm		Confirm	Even though it's a duplicate question.	Confirm
17	9	To be modified as indicated in the following comment	In question 2, remove "How" as it is implied in the first question. Question 5 is unclear because there is no verb present. If this capability is to be sought in the keeper, it is a training issue.	To be modified as indicated in the following comment	Question 2 should be changed to: Are the records by the keepers regularly updated? The first part of the question is implied in question 1.	Confirm		To be modified as indicated in the following comment	Question 1 is included in question 2 and can be eliminated	To be modified as indicated in the following comment	Only keep n°6	To be modified as indicated in the following comment	N° 3 is a repetition of n°1	Confirm		Confirm		To be modified as indicated in the following comment	Only keep n°3	To be modified as indicated in the following comment	Question n°3 doesn't make sense	Confirm		Confirm		Confirm		Dovrebbe essere modificato	The question should be modified to: How is normal gastrointestinal function evaluated?	To be modified as indicated in the following comment	Add to the question "How is...assessed, etc."	To be modified as indicated in the following comment	Only question 2 should be kept, adding at the end "and how are they recorded?"	Confirm		To be modified as indicated in the following comment	It should be modified by adding at the end "...and the epidemiological situation of the territory?"	To be modified as indicated in the following comment	Eliminate question 2 as it is practically overlapping.	Confirm		Confirm		Confirm		Confirm	However, it's a duplicate question.	Confirm
18	0
19	0
20	3
21	9	Confirm
22	3
23	2
24	2
25	5	To be modified as indicated in the following comment	Keep n° 1	To be modified as indicated in the following comment	Keep n°1	Confirm		To be modified as indicated in the following comment	Keep n°2	To be modified as indicated in the following comment	Delete everything	To be modified as indicated in the following comment	Keep n° 3	To be modified as indicated in the following comment	Keep n°1	To be modified as indicated in the following comment	Keep n°5	To be modified as indicated in the following comment	Keep n°3	To be modified as indicated in the following comment	Keep n°3	Confirm		To be modified as indicated in the following comment	Delete everything	To be modified as indicated in the following comment	Delete everything	Confirm		To be modified as indicated in the following comment	Repetition	To be modified as indicated in the following comment	Keep n°1	To be modified as indicated in the following comment	Keep n°1	To be modified as indicated in the following comment	Poorly formulated, eliminate	To be modified as indicated in the following comment	Keep n°1	To be modified as indicated in the following comment	Incorrect indicator, not always feasible for each individual	Confirm		Confirm		To be modified as indicated in the following comment	Repetition	Confirm
26	0
27	9	To be modified as indicated in the following comment	Keep only n°1	To be modified as indicated in the following comment	Delete everything	Confirm		Confirm		To be modified as indicated in the following comment	Only keep n°2	To be modified as indicated in the following comment	Only keep n°3	To be modified as indicated in the following comment	Only keep n°2	To be modified as indicated in the following comment	Only keep n°3	To be modified as indicated in the following comment	Only keep n°3	To be modified as indicated in the following comment	Only keep n°3	Confirm		To be modified as indicated in the following comment	Delete everything	To be modified as indicated in the following comment	Delite everything	Confirm		Confirm		To be modified as indicated in the following comment	Only keep n°2	Confirm		Confirm		To be modified as indicated in the following comment	Only keep n°2	Confirm		Confirm		Confirm		Confirm		Confirm
28	9	To be modified as indicated in the following comment	Keep n° 1	To be modified as indicated in the following comment	Keep n°1	Confirm		To be modified as indicated in the following comment	Keep n°2	To be modified as indicated in the following comment	Delete everything	To be modified as indicated in the following comment	Keep n°3		Keep n° 1		Keep n° 5		Keep n°3		Keep n°1 and 3	Confirm		To be modified as indicated in the following comment	Delete everything	To be modified as indicated in the following comment	Delite everything	Confirm		To be modified as indicated in the following comment	Repetition	To be modified as indicated in the following comment	Keep n°1	To be modified as indicated in the following comment	Keep n°1		Poorly formulated, eliminate	To be modified as indicated in the following comment	Keep n°1		Incorrect indicator, not always feasible for each individual	Confirm		Confirm		To be modified as indicated in the following comment	Repetition	Confirm
29	3
	29
	11
[truncated: 152 more columns]

## Sheet: CARE
Answer ID	Language	Cr 1 SUITABLE FACILITIES OR STRUCTURES FOR THE CARE OF INJURED, ILL, OR STRESSED ANIMALS Indicator: Presence of hospital rooms and isolation rooms Questions: What types of dedicated facilities or spaces are available for isolating injured animals or those in need of care, specifying dimensions and accessories (heating, light, water, ventilation, etc.)? Is there an internal clinic or infirmary? If…		Cr 1 SUITABLE FACILITIES OR STRUCTURES FOR THE CARE OF INJURED, ILL, OR STRESSED ANIMALS Indicator: Presence of an area sheltered from weather and atmospheric conditions. Questions: Indicate the service facilities and enclosures associated with the various departments and their locations. Specify whether the care areas are indoors or outdoors (service enclosures, separation areas, etc.) and descr…		Cr 1 SUITABLE FACILITIES OR STRUCTURES FOR THE CARE OF INJURED, ILL, OR STRESSED ANIMALS Indicator: Adequate surface for inspection and handling of animals by technical and medical staff Questions: Indicate the equipment for animal containment and handling: restraint boxes, containment cages, rooms with slots, stocks, etc. How are animals in recovery handled and contained? Indicate the containmen…		Cr 1 - SUITABLE FACILITIES OR STRUCTURES FOR THE CARE OF INJURED, ILL, OR STRESSED ANIMALS Indicator:Reduction of access to hospital and isolation facilities to technical and veterinary staff only Questions: Indicate the safety procedures for accessing the recovery and quarantine facilities. Specify how access to care areas and structures is managed and whether there are specific procedures for b…		Cr2 - SUITABLE ENCLOSURES AND TANKS FOR PREGNANT FEMALES OR THOSE RAISING OFFSPRING Indicator: Dimensions of species-specific rooms as indicated by EAZA guidelines where available or by other scientific literature. In the absence of guidelines, evaluation of dimensions based on legal standards and decisions by curator and veterinary staff. Questions: Given the wide variety of needs and sizes of s…		Cr2 - SUITABLE ENCLOSURES AND TANKS FOR PREGNANT FEMALES OR THOSE RAISING OFFSPRING Indicator: Presence of an area sheltered from weather and atmospheric conditions Questions: For isolation areas for pregnant and/or nursing females, specify how these enclosures are equipped (e.g., covered areas, climate comfort zones, etc.)		Cr2 - SUITABLE ENCLOSURES AND TANKS FOR PREGNANT FEMALES OR THOSE RAISING OFFSPRING Indicator: Restricted access to hospital and isolation rooms to technical and veterinary staff. Questions: Indicate the safety procedures and access methods for nursery and birthing areas. Specify how access to isolation areas and structures is managed. Is access to isolation facilities restricted to technical and…		Cr3 - APPROPRIATE ENCLOSURES OR TANKS DIMENSIONS ACCORDING TO THE PHYSICAL AND BEHAVIOURAL CHARACTERISTICS OF THE HOUSED ANIMALS Indicator: Species-specific enclosure dimensions as indicated by EAZA guidelines where available or by other scientific literature. In the absence of guidelines, decisions by curator and veterinary staff. Questions: Description of the dimensions of the dedicated facilit…		Cr4 - APPROPRIATE ANIMAL DENSITY IN ENCLOSURES AND/OR TANKS ACCORDING TO THE PHYSICAL AND BEHAVIOURAL CHARACTERISTICS OF THE HOUSED ANIMALS. Indicator: Species-specific enclosure dimensions as indicated by EAZA guidelines where available or by other scientific literature. In the absence of guidelines, decisions by curator and veterinary staff. Questions: Description of the dimensions of the dedic…		Cr4 - APPROPRIATE ANIMAL DENSITY IN ENCLOSURES AND/OR TANKS ACCORDING TO THE PHYSICAL AND BEHAVIOURAL CHARACTERISTICS OF THE HOUSED ANIMALS. Indicator: Percentage of enclosures with species-appropriate characteristics relative to the total number of exhibits/enclosures/aquariums. Questions: What is the percentage of enclosures with appropriate characteristics relative to the total number of enclo…		Cr4 - APPROPRIATE ANIMAL DENSITY IN ENCLOSURES AND/OR TANKS ACCORDING TO THE PHYSICAL AND BEHAVIOURAL CHARACTERISTICS OF THE HOUSED ANIMALS. Indicator: Presence of enclosures/tanks that allow for Questions: Description of enclosures with mixed species and their respective escape and management possibilities Indicate the refuge areas for potential prey in mixed exhibits Are there spaces that allow…		Cr4 - APPROPRIATE ANIMAL DENSITY IN ENCLOSURES AND/OR TANKS ACCORDING TO THE PHYSICAL AND BEHAVIOURAL CHARACTERISTICS OF THE HOUSED ANIMALS Indicator: Presence of sheltered areas. Questions: Describe the shelters and their dimensions in relation to the number of animals Are shelters/refuges present? Is there sufficient environmental complexity to allow visual separation of individual animals from…		Cr4 - APPROPRIATE ANIMAL DENSITY IN ENCLOSURES AND/OR TANKS ACCORDING TO THE PHYSICAL AND BEHAVIOURAL CHARACTERISTICS OF THE HOUSED ANIMALS Indicator: Assessment of age and sex ratio based on the species Questions: Provide a list of animals with identification and demographic data. Does the composition of the social group match what is known about the species' biology? Has the formation of animal…		Cr6 - POSSIBILITY TO SEPARATE INDIVIDUAL ANIMALS OR SMALL GROUPS OF ANIMALS IN CASE OF NECESSITY Indicator: The presence of suitable dividers, fences, connections, and tunnels resulting in the modularity of the structure Questions: Describe the tunnels, barriers, temporary and movable cages used for animal movement, and indicate the separation procedures. Describe the removable structures used fo…		Cr6 - POSSIBILITY TO SEPARATE INDIVIDUAL ANIMALS OR SMALL GROUPS OF ANIMALS IN CASE OF NECESSITY Indicator: Availability of enclosures for animals not visible to the public Questions: Are there separation areas in off-exhibit spaces? Are there environments where animals can be housed without being seen by the public?		Cr7 - SUBSTRATE OR FLOORING SUITED TO THE NEEDS AND CHARACTERISTICS OF THE HOSTED SPECIES Indicator: Evaluation and selection of substrate as indicated by EAZA guidelines where available or by other scientific literature. In the absence of guidelines, the curator and veterinary staff evaluate based on legal standards and decisions. Questions: Describe substrates Does the chosen substrate comply w…		Cr7 - SUBSTRATE OR FLOORING SUITED TO THE NEEDS AND CHARACTERISTICS OF THE HOSTED SPECIES Indicator: Regular monitoring of animal mobility on the substrate and any injuries related to the substrate Questions: Periodic health checks of the animals that also consider the type of substrate. Evaluate the suitability of the substrate by observing the animals and reviewing any relevant studies. Are the…		Cr7 - SUBSTRATE OR FLOORING SUITED TO THE NEEDS AND CHARACTERISTICS OF THE HOSTED SPECIES Indicator: A clear description of substrate management procedures (cleaning, replacement, and supplementation) by staff. Questions: Describe the management of the substrate and the timing related to the removal of feces, periodic substrate replenishment, and disposal. Describe how the removal of waste, as we…		Cr8 - SURFACES AND FLOORING THAT ALLOW FOR PROPER WATER DRAINAGE Indicator: Evaluation and selection of substrate as indicated by EAZA guidelines where available or by other scientific literature Questions: Describe and verify the drainage system. Is water drainage adequate with proper slopes and drainage outlets? Does the substrate allow for proper water drainage?		Cr8 - SURFACES AND FLOORING THAT ALLOW FOR PROPER WATER DRAINAGE Indicator: Presence of slopes and drains in indoor enclosures. Questions: Verify and describe the floor drainage, including any areas of standing water and the drying time of the floor after cleaning. Check the drains for proper flow and their clearances, as well as the correct slopes. Are wastewater and drainage properly channeled …		Cr9 - APPROPRIATE PROVISION OF MATERIALS AND STRUCTURES (BEDDING, DENS, NEST BOXES, ETC.) THAT ALLOW FOR THE EXPRESSION OF SPECIES-SPECIFIC BEHAVIOURS. Indicator: Planning according to EAZA guidelines where available or other scientific literature. In the absence of guidelines, the curator and veterinary staff evaluate based on legal standards and decisions. Questions: Description provided by the…		Cr10 - ADEQUACY OF SHELTERS FOR ADVERSE WEATHER CONDITIONS IN OUTDOOR ENCLOSURES Indicator: Planning according to EAZA guidelines where available or other scientific literature. In the absence of guidelines, the curator and veterinary staff evaluate based on legal standards and decisions. Questions: Description of shelters and verification of their effectiveness. Are there an adequate number of s…		Cr10 - ADEQUACY OF SHELTERS FOR ADVERSE WEATHER CONDITIONS IN OUTDOOR ENCLOSURES Indicator: Presence of heating accessory where necessary. Questions: Verification and description of heated environments, including the type of heating provided. Is there a heating method in place for species that require specific temperature ranges? Is there an adequate temperature management plan?		Cr10 - ADEQUACY OF SHELTERS FOR ADVERSE WEATHER CONDITIONS IN OUTDOOR ENCLOSURES Indicator: Adequate maintenance of temperature and humidity inside shelters and possible monitoring of them through suitable equipment. Questions: erification of equipment control procedures. For species with specific temperature and humidity needs, are these conditions monitored using appropriate equipment? Are ther…
		Confirmation	Comment	Confirmation	Comment	Confirmation	Comment	Confirmation	Comment	Confirmation	Comment	Confirmation	Comment	Confirmation	Comment	Confirmation	Comment	Confirmation	Comment	Confirmation	Comment	Confirmation	Comment	Confirmation	Comment	Confirmation	Comment	Confirmation	Comment	Confirmation	Comment	Confirmation	Comment	Confirmation	Comment	Confirmation	Comment	Confirmation	Comment	Confirmation	Comment	Confirmation	Comment	Confirmation	Comment	Confirmation	Comment	Confirmation	Comment
1	it
2	it
3	it
4	it	Confermo		Confermo		Confermo		Confermo		Confermo		Confermo		Confermo		Confermo		Confermo		Confermo		Confermo		Confermo		Confermo		Confermo		Confermo		Confermo		Confermo		Confermo		Confermo		Confermo		Confermo		Confermo		Confermo		Confermo
5	it	Confermo		Confermo		Confermo		Confermo		Confermo		Confermo		Confermo		Confermo		Confermo		Confermo		Confermo		Confermo		Confermo		Confermo		Confermo		Confermo		Confermo		Confermo		Confermo		Confermo		Confermo		Confermo		Confermo		Confermo
6	it	Confermo		Confermo		Confermo		Confermo		Deve essere modificato come indicato nel seguente commento	Sostituirei i termini "piccoli" con lessico meno gergale, tipo "prole"	Deve essere modificato come indicato nel seguente commento	Vd commento precedente	Deve essere modificato come indicato nel seguente commento	Vd commento precedente	Confermo		Confermo		Confermo		Confermo		Confermo		Confermo		Confermo		Confermo		Confermo		Confermo		Confermo		Confermo		Confermo		Confermo		Confermo		Confermo		Confermo
7	it	Confermo			Implicito nella domanda precedente , che può essere al limite sviluppata in tal senso		E' più importante la domanda successiva che in parte la comprende	Confermo		Deve essere modificato come indicato nel seguente commento	Domanda da inserire in modo opzionale per le categorie di animali dove tali condizioni debbano sussistere, presumo cetacei ad esempio, penso sia sufficiente la domanda successiva	Confermo		Deve essere modificato come indicato nel seguente commento	Domanda da inserire in modo opzionale per le categorie di animali dove tali condizioni debbano sussistere, presumo cetacei ad esempio	Confermo		Confermo		Deve essere modificato come indicato nel seguente commento	penso che tale domanda sia inclusa nelle due precedenti	Confermo		Deve essere modificato come indicato nel seguente commento	forse unirei tale domanda alla precedente		forse tali elementi vengono esplicitati da altre domande-considerazioni	Confermo		Confermo	domanda molto importante	Confermo			forse tale domanda può essere accorpata alla precedente riducendola	Confermo			domanda che può essere accorpata alla precedente		può essere descritta una breve descrizione nelle domande precedenti, IN PRETICA RIASSUMEREI LE TRE DOMANDE PRECEDENTI RIGUARDO AL PAVIMENTO IN UN'UNICA DOMANDA	Confermo		Confermo		Confermo		Confermo	Unirei tale domanda alla precedente
8	it
9	it
10	it
11	it
12	it
13	it	Deve essere modificato come indicato nel seguente commento	lasciare solo la tre	Deve essere modificato come indicato nel seguente commento	tenere solo la tre	Deve essere modificato come indicato nel seguente commento	tenere solo la tre	Deve essere modificato come indicato nel seguente commento	eliminare tutto	Deve essere modificato come indicato nel seguente commento	tenere solo la uno	Deve essere modificato come indicato nel seguente commento	eliminare	Deve essere modificato come indicato nel seguente commento	tenere solo la due	Deve essere modificato come indicato nel seguente commento	tenere solo la tre	Deve essere modificato come indicato nel seguente commento	tenere la due	Deve essere modificato come indicato nel seguente commento	eliminare tutto	Deve essere modificato come indicato nel seguente commento	eliminare tutto	Deve essere modificato come indicato nel seguente commento	tenere la due	Deve essere modificato come indicato nel seguente commento	eliminare tutto	Deve essere modificato come indicato nel seguente commento	tenere la 5	Deve essere modificato come indicato nel seguente commento	tenere solo la due	Deve essere modificato come indicato nel seguente commento	tenere la quattro	Deve essere modificato come indicato nel seguente commento	eliminare tutto	Deve essere modificato come indicato nel seguente commento	teniamo la due	Deve essere modificato come indicato nel seguente commento	tenere la tre	Deve essere modificato come indicato nel seguente commento	tenere solo la quattro	Deve essere modificato come indicato nel seguente commento	tenere solo la quattro	Deve essere modificato come indicato nel seguente commento	eliminare tutto	Deve essere modificato come indicato nel seguente commento	eliminare tutto	Deve essere modificato come indicato nel seguente commento	tenere la tre
14	it	Deve essere modificato come indicato nel seguente commento	lasciare solo la numero 3	Deve essere modificato come indicato nel seguente commento	lasciare solo la numero 3	Deve essere modificato come indicato nel seguente commento	lasciare solo la numero 3	Deve essere modificato come indicato nel seguente commento	eliminare tutto	Deve essere modificato come indicato nel seguente commento	lasciare la 1	Deve essere modificato come indicato nel seguente commento	eliminare	Deve essere modificato come indicato nel seguente commento	lasciare la 2	Deve essere modificato come indicato nel seguente commento	lasciare la 3	Deve essere modificato come indicato nel seguente commento	lasciare la 2	Deve essere modificato come indicato nel seguente commento	eliminare	Deve essere modificato come indicato nel seguente commento	eliminare la domanda	Deve essere modificato come indicato nel seguente commento	lasciare la 2	Deve essere modificato come indicato nel seguente commento	eliminare tutto	Deve essere modificato come indicato nel seguente commento	lasciare la 4 e 5	Deve essere modificato come indicato nel seguente commento	lasciare la 2	Deve essere modificato come indicato nel seguente commento	lasciare la 4	Deve essere modificato come indicato nel seguente commento	eliminare tutto	Deve essere modificato come indicato nel seguente commento	lasciare la 2	Deve essere modificato come indicato nel seguente commento	lasciare la 3	Deve essere modificato come indicato nel seguente commento	lasciare la 4	Deve essere modificato come indicato nel seguente commento	lasciare la 4	Deve essere modificato come indicato nel seguente commento	eliminare	Deve essere modificato come indicato nel seguente commento	lasciare la 2	Deve essere modificato come indicato nel seguente commento	lasciare la3
15	it	Deve essere modificato come indicato nel seguente commento	Lasciare solo la 3	Deve essere modificato come indicato nel seguente commento	Lasciare solo la 3	Deve essere modificato come indicato nel seguente commento	Lasciare solo la 3	Deve essere modificato come indicato nel seguente commento	Eliminare tutto	Deve essere modificato come indicato nel seguente commento	Lasciare solo la 1	Deve essere modificato come indicato nel seguente commento	Eliminare	Deve essere modificato come indicato nel seguente commento	Lasciare solo la 2	Deve essere modificato come indicato nel seguente commento	Lasciare solo la 3	Deve essere modificato come indicato nel seguente commento	Lasciare solo la 2	Deve essere modificato come indicato nel seguente commento	Eliminare tutto	Deve essere modificato come indicato nel seguente commento	Eliminare tutto	Deve essere modificato come indicato nel seguente commento	Lasciare solo la 2	Deve essere modificato come indicato nel seguente commento	Eliminare tutto	Deve essere modificato come indicato nel seguente commento	Lasciare la 4 e 5	Deve essere modificato come indicato nel seguente commento	Lasciare solo la 2	Deve essere modificato come indicato nel seguente commento	Lasciare solo la 4	Deve essere modificato come indicato nel seguente commento	Eliminare tutto	Deve essere modificato come indicato nel seguente commento	Lasciare solo la 2	Deve essere modificato come indicato nel seguente commento	Lasciare solo la 3	Deve essere modificato come indicato nel seguente commento	Lasciare solo la 4	Deve essere modificato come indicato nel seguente commento	Lasciare solo la 4	Deve essere modificato come indicato nel seguente commento	eliminare tutto	Deve essere modificato come indicato nel seguente commento	Lasciare solo la 2	Deve essere modificato come indicato nel seguente commento	Lasciare solo la 3
16	it	Deve essere modificato come indicato nel seguente commento	lasciare solo domanda 3	Deve essere modificato come indicato nel seguente commento	lasciare solo n 3	Deve essere modificato come indicato nel seguente commento	lasciare solo la 3		eliminare tutta le domande	Deve essere modificato come indicato nel seguente commento	lasciare solo domanda 1	Deve essere modificato come indicato nel seguente commento	eliminare	Deve essere modificato come indicato nel seguente commento	lasciare solo domanda 2	Deve essere modificato come indicato nel seguente commento	lasciare la 3			Deve essere modificato come indicato nel seguente commento	eliminare la domanda	Deve essere modificato come indicato nel seguente commento	eliminare le domande	Deve essere modificato come indicato nel seguente commento	tenere solo la n 2	Deve essere modificato come indicato nel seguente commento	eliminare domanda	Deve essere modificato come indicato nel seguente commento	lasciare n 4 e n 5	Deve essere modificato come indicato nel seguente commento	lasciare la 2	Deve essere modificato come indicato nel seguente commento	tenere solo la 4	Deve essere modificato come indicato nel seguente commento	eliminare tutto	Deve essere modificato come indicato nel seguente commento	tenere solo la 2	Deve essere modificato come indicato nel seguente commento	tenere solo la 3		tenere solo la 4	Deve essere modificato come indicato nel seguente commento	tenere solo la 4	Deve essere modificato come indicato nel seguente commento	eliminare tutto	Deve essere modificato come indicato nel seguente commento	tenere solo la 2	Deve essere modificato come indicato nel seguente commento	tenere solo la 2
17	it	Deve essere modificato come indicato nel seguente commento	Lasciare solo la n.3	Deve essere modificato come indicato nel seguente commento	Lasciare solo la n.3	Deve essere modificato come indicato nel seguente commento	Lasciare la n.3		Eliminare tutto	Deve essere modificato come indicato nel seguente commento	Lasciare la n.1			Deve essere modificato come indicato nel seguente commento	Lasciare la .2	Deve essere modificato come indicato nel seguente commento	Lasciare la n.3	Deve essere modificato come indicato nel seguente commento	Lasciare la n.2	Deve essere modificato come indicato nel seguente commento	Eliminare tutto	Deve essere modificato come indicato nel seguente commento	Eliminare tutto	Deve essere modificato come indicato nel seguente commento	Lasciare la n.2	Deve essere modificato come indicato nel seguente commento	Eliminare tutto	Deve essere modificato come indicato nel seguente commento	Lasciare la n.4 e la n.5		Lasciare la n.2	Deve essere modificato come indicato nel seguente commento	Lasciare la n.4	Deve essere modificato come indicato nel seguente commento	Eliminare tutto	Deve essere modificato come indicato nel seguente commento	Lasciare la n.2	Deve essere modificato come indicato nel seguente commento	Lasciare la n.3	Deve essere modificato come indicato nel seguente commento	Lasciare la n.4	Deve essere modificato come indicato nel seguente commento	Lasciamo la n.4	Deve essere modificato come indicato nel seguente commento	Eliminare tutto (ridondante)	Deve essere modificato come indicato nel seguente commento	Lasciare la n.2	Deve essere modificato come indicato nel seguente commento	Lasciare la n.3
18	it	Deve essere modificato come indicato nel seguente commento	lasciare solo la n. 3	Deve essere modificato come indicato nel seguente commento	lasciare solo la n. 3	Deve essere modificato come indicato nel seguente commento	lasciare solo n. 3	Deve essere modificato come indicato nel seguente commento	eliminare TUTTO	Deve essere modificato come indicato nel seguente commento	lasciare solo la n. 1	Deve essere modificato come indicato nel seguente commento	eliminare	Deve essere modificato come indicato nel seguente commento	lasciare n.2	Deve essere modificato come indicato nel seguente commento	lasciare solo n.3	Deve essere modificato come indicato nel seguente commento	lasciare solo n. 2	Deve essere modificato come indicato nel seguente commento	eliminare	Deve essere modificato come indicato nel seguente commento	eliminare TUTTO	Deve essere modificato come indicato nel seguente commento	lasciare solo n.2	Deve essere modificato come indicato nel seguente commento	eliminare tutto	Deve essere modificato come indicato nel seguente commento	lasciare solo la n. 4 e	Deve essere modificato come indicato nel seguente commento	lasciare la n. 2	Deve essere modificato come indicato nel seguente commento	lasciare solo n. 4	Deve essere modificato come indicato nel seguente commento	eliminare tutto	Deve essere modificato come indicato nel seguente commento	lasciare n. 2	Deve essere modificato come indicato nel seguente commento	lasciare n. 3	Deve essere modificato come indicato nel seguente commento	lasciare n. 4	Deve essere modificato come indicato nel seguente commento	lasciare n. 4	Deve essere modificato come indicato nel seguente commento	eliminare TUTTO	Deve essere modificato come indicato nel seguente commento	lasciare la n. 2	Deve essere modificato come indicato nel seguente commento	lasciare la n. 3
19	it
20	it	Deve essere modificato come indicato nel seguente commento	confermare domande 1 e 2	Deve essere modificato come indicato nel seguente commento	Eliminare tutte domande, ridondante con punto precedente	Deve essere modificato come indicato nel seguente commento	solo domanda 2	Deve essere modificato come indicato nel seguente commento	solo domanda 1	Deve essere modificato come indicato nel seguente commento	Mantenere solo domande 2 e 5	Deve essere modificato come indicato nel seguente commento	Togliere, ridondante con punto precedente	Deve essere modificato come indicato nel seguente commento	mantenere solo domanda 6	Deve essere modificato come indicato nel seguente commento	mantenere solo domanda 2	Deve essere modificato come indicato nel seguente commento	mantenere solo domanda 2	Deve essere modificato come indicato nel seguente commento	Eliminare domanda	Deve essere modificato come indicato nel seguente commento	mantenere solo domanda 3	Deve essere modificato come indicato nel seguente commento	Togliere, ridondante con punto precedente		Togliere, ridondante con punti precedenti	Deve essere modificato come indicato nel seguente commento	Togliere, ridondante con punti precedenti	Deve essere modificato come indicato nel seguente commento	Togliere, ridondante con punti precedenti	Deve essere modificato come indicato nel seguente commento	Mantenere domanda 2	Deve essere modificato come indicato nel seguente commento	Togliere, ridondante con punto precedente	Deve essere modificato come indicato nel seguente commento	Togliere, ridondante con punti precedenti......se ci si attiene alle linee guida tutte queste valutazioni sono già incluse	Deve essere modificato come indicato nel seguente commento	Togliere, ridondante con punti precedenti......se ci si attiene alle linee guida tutte queste valutazioni sono già incluse	Deve essere modificato come indicato nel seguente commento	Togliere, ridondante con punti precedenti......se ci si attiene alle linee guida tutte queste valutazioni sono già incluse	Deve essere modificato come indicato nel seguente commento	Togliere, ridondante con punti precedenti......se ci si attiene alle linee guida tutte queste valutazioni sono già incluse	Deve essere modificato come indicato nel seguente commento	Mantenere solo domanda 2	Deve essere modificato come indicato nel seguente commento	Mantenere solo domanda 3	Deve essere modificato come indicato nel seguente commento	Mantenere solo domanda 2
21	it	Deve essere modificato come indicato nel seguente commento	basta la domanda 1, al massimo anche la 2, eliminare le altre.	Deve essere modificato come indicato nel seguente commento	eliminare tutte, le precedenti sono sufficienti! Non si possono fare 10 domande su una cosa. deve essere una sola ma esaustiva.	Deve essere modificato come indicato nel seguente commento	eliminare tutto c'è già questa: "In caso di animali feriti o bisognosi di cure che debbano essere isolati indicare le tipologie di locali-spazi dedicati specificando dimensioni e accessori (riscaldamento, luce, acqua, ventilazione ecc)"	Deve essere modificato come indicato nel seguente commento	Togliere. Assolutamente non necessario.	Deve essere modificato come indicato nel seguente commento	Valide solo la 2 e/o la 7, togliere le altre.	Deve essere modificato come indicato nel seguente commento	Eliminare. Basta la 2 della precedente.	Deve essere modificato come indicato nel seguente commento	Eliminare. Assolutamente non necessario.	Deve essere modificato come indicato nel seguente commento	Tenere solo la domanda 2. Eliminare le altre.	Deve essere modificato come indicato nel seguente commento	Valida solo la domanda 2. Le altre via.	Deve essere modificato come indicato nel seguente commento	Percentuale???? ELIMINARE.	Deve essere modificato come indicato nel seguente commento	indicatore incompleto..... consentano cosa? Va comunque tenuta solo la tre. via le altre.	Deve essere modificato come indicato nel seguente commento	ridurre le domande. O si uniscono la 3 e la 4 in una sola. O si tiene solo la 2 generica.	Deve essere modificato come indicato nel seguente commento	Ma che domande sono? Nessuna è adeguata! Eliminare tutte.	Deve essere modificato come indicato nel seguente commento	Valida SOLO la domanda 5.	Deve essere modificato come indicato nel seguente commento	Tenere solo la 2.	Deve essere modificato come indicato nel seguente commento	domanda 2 è sufficiente. via le altre.	Deve essere modificato come indicato nel seguente commento	la domanda precedente è già esaustiva anche di questo. Eliminare tutte.	Deve essere modificato come indicato nel seguente commento	Non considero neanche l'indicatore. Eliminare tutto.	Deve essere modificato come indicato nel seguente commento	Eliminare tutto, questo indicatore aggiuntivo nonnserve. è già presente nella domanda 2 dell'inidcatore cr7. "Il substrato scelto risponde alle linee guida EAZA o a quelle fornite da letteratura scientifica o alle indicazioni del curatore/veterinario responsabile?"	Deve essere modificato come indicato nel seguente commento	CANCELLARE TUTTO	Deve essere modificato come indicato nel seguente commento	tenere solo la domanda 3	Deve essere modificato come indicato nel seguente commento	idem come sopra, tenere solo domanda 2.	Deve essere modificato come indicato nel seguente commento	o tenere solo la domanda 2 o unire alla precedente	Deve essere modificato come indicato nel seguente commento	solo domanda 2
22	it	Deve essere modificato come indicato nel seguente commento	le domande 1 e 2 sono sufficienti, le successive sono ridondanti	Deve essere modificato come indicato nel seguente commento	domande non pertinenti in quanto già soddisfatte dal precedente indicatore &quot;Presenza di locali ospedale e locali isolamento&quot;	Deve essere modificato come indicato nel seguente commento	eliminare tutto	Deve essere modificato come indicato nel seguente commento	non necessarie, eliminare	Deve essere modificato come indicato nel seguente commento	eliminare tutte le domande, mantenere SOLO la nr. 2	Deve essere modificato come indicato nel seguente commento	eliminare, ridondante sufficiente la domanda nr. 2 indicatore &quot;Dimensioni dei locali specie-specifiche come indicate da linee guida EAZA ove presenti o da altra letteratura scientifica. In assenza di linee guida, valutazione delle dimensioni linee di legge e decisione da parte di curatore e personale veterinario&quot;	Deve essere modificato come indicato nel seguente commento	non necessarie, eliminare	Deve essere modificato come indicato nel seguente commento	eliminare le domande 1 e 3 mantenere SOLO la 2	Deve essere modificato come indicato nel seguente commento	eliminare le domande 1, 3 e 4 mantenere SOLO la 2	Deve essere modificato come indicato nel seguente commento	eliminare, assolutamente inutile	Deve essere modificato come indicato nel seguente commento	indicatore incompleto. mantenere SOLO domanda 3	Deve essere modificato come indicato nel seguente commento	eliminare 1,3 e 4 mantenere SOLO 2	Deve essere modificato come indicato nel seguente commento	domande inutili, valutazioni da fare di volta in volta. Impossibile avere una regola	Deve essere modificato come indicato nel seguente commento	eliminare domande 1,2,3,4 mantenere SOLO domanda 5	Deve essere modificato come indicato nel seguente commento	eliminare domanda nr 1 mantenere solo la domanda 2	Deve essere modificato come indicato nel seguente commento	eliminare domande 1,3, e 4 mantenere SOLO domanda nr. 2	Deve essere modificato come indicato nel seguente commento	eliminare inutile, è sufficiente la precedente	Deve essere modificato come indicato nel seguente commento	eliminare tutto, trattasi di gestione di base	Deve essere modificato come indicato nel seguente commento	eliminare, ridondante già presente in &quot;Tematica Cr7 SUBSTRATO O PAVIMENTAZIONE CONSONI ALLE ESIGENZE E CARATTERISTICHE DELLA/E SPECIE OSPITATA/E Indicatore: Valutazione e scelta del substrato come indicato da linee guida EAZA ove presenti o da altra letteratura scientifica. In assenza di linee guida, decisione da parte di curatore e personale veterinario &quot;	Deve essere modificato come indicato nel seguente commento	eliminare tutto, ridondante	Deve essere modificato come indicato nel seguente commento	eliminare domande nr. 1, 2 e 4 mantenere SOLO nr. 3	Deve essere modificato come indicato nel seguente commento	eliminare domande nr. 1 mantenere SOLO nr. 2	Deve essere modificato come indicato nel seguente commento	eliminare domande nr. 1e 3 mantenere SOLO nr. 2	Deve essere modificato come indicato nel seguente commento	eliminare domande nr. 1e 3 mantenere SOLO nr. 2
23	it
24	it	Confermo
25	it
27	it
[truncated: 176 more columns]

## Sheet: WELLBEING
ID answer	Last page	Wb1 - PRELIMINARY EVALUATION BEFORE INTRODUCING A NEW SPECIES TO THE FACILITY Indicator: Presence of a project outlining the methods for the new species introduction into the facility (exhibit design, trained personnel, safety measures, etc.) Questions: Has a plan been prepared for the introduction of a new species into the facility? Is there a protocol outlining the procedures for introducing a …		Wb1 - PRELIMINARY EVALUATION BEFORE INTRODUCING A NEW SPECIES TO THE FACILITY Indicator: Application of EAZA guidelines or similar where available, and consultation of current literature. In the absence of specific guidelines, evaluation by the curator and veterinary staff. Questions: Are EAZA guidelines or similar standards applied? Where these are not available, is there an evaluation conducted…		Wb 2 - PRELIMINARY EVALUATION BEFORE INTRODUCING A NEW SPECIMEN TO THE FACILITY Indicator: Carrying out periodic censuses as required by law Questions: Is a periodic census of the animals conducted as required by law?		Wb 2 - PRELIMINARY EVALUATION BEFORE INTRODUCING A NEW SPECIMEN TO THE FACILITY Indicator: Presence of a quarantine area following EAZA guidelines or similar. In the absence of specific guidelines, evaluation by the curator and veterinary staff Questions: Is there a quarantine/isolation area in accordance with EAZA guidelines or similar standards? In the absence of specific guidelines, is the iso…		Wb 2 - PRELIMINARY EVALUATION BEFORE INTRODUCING A NEW SPECIMEN TO THE FACILITY Indicator: Presence of environmental enrichment as indicated by EAZA guidelines or similar. In the absence of specific guidelines, evaluation by the curator and veterinary staff Questions: Is there an environmental enrichment program in accordance with EAZA guidelines or similar standards and/or current literature? Ar…		Wb 2 - PRELIMINARY EVALUATION BEFORE INTRODUCING A NEW SPECIMEN TO THE FACILITY Indicator: Evaluation of compatibility with existing animal groups as indicated by EAZA guidelines or similar. In the absence of specific guidelines, evaluation by the curator and veterinary staff Questions: Is there a specific procedure or project for evaluating compatibility with the existing group? Has a compatibil…		Wb 2 - PRELIMINARY EVALUATION BEFORE INTRODUCING A NEW SPECIMEN TO THE FACILITY Indicator: Consultation of expert opinions (e.g., other facilities housing the species) Questions: In the facility, before introducing new individuals, are EAZA guidelines or similar standards followed, and are expert opinions (e.g., from other facilities housing the species) consulted? Do you consider it valid/approp…		Wb 4 - INTRODUCTION OF NEW SPECIMENS INTO COMPATIBLE SOCIAL GROUPS Indicator: Assessment of the presence of confined spaces to facilitate the introduction of new specimens as indicated by EAZA or similar guidelines. In the absence of specific guidelines, evaluation by the curator and veterinary staff. Questions: Are there acclimatization spaces for new specimens? If so, where are they located and…		Wb 11 - ENVIRONMENTAL ENRICHMENTS MONITORING Indicator: Presence of methods for recording the use of enrichments. Questions: In the facility, is environmental enrichment monitored? If so, what methods are used for recording?		Wb 29 - OPPORTUNITY FOR ANIMALS TO INTERRUPT INTERACTIONS WITH VISITORS AND MOVE AWAY Indicatori: Presence of a non-public accessible area, Shelter availability to shield from visitors' view Questions: Are there records for monitoring animal activities and welfare status? Are there non-public areas that allow animals to end interactions with visitors and move away independently? During interactio…		Wb 29 - OPPORTUNITY FOR ANIMALS TO INTERRUPT INTERACTIONS WITH VISITORS AND MOVE AWAY Indicator: Regulation of visitor behaviour guidelines. Questions: Is there a regulation describing the behavior protocols that visitors must follow during interactions? What are the behavior protocols for visitors? Do the visitor behavior protocols follow EAZA guidelines, such as the 'Guidelines on the Use of An…		Wb 37 - PROHIBITION OF SEPARATING OFFSPRING FROM THE MOTHER SOLELY FOR THE PURPOSE OF LEARNING FOR EXHIBITIONS AND/OR INTERACTIONS WITH VISITORS Indicator: Application of EAZA guidelines "Guidelines on the use of animals in public demonstrations sect 3: Health of animals". In the absence of specific guidelines, evaluation by the curator and veterinary staff. Questions: Regarding the prohibition o…		Wb 40 - PROHIBITION OF INDUCING ANIMALS TO EXHIBIT BEHAVIOURS THAT ARE CONTRARY TO THE EDUCATIONAL PURPOSES OF THE INTERACTION AND/OR eXHIBITIONS Indicator: Application of EAZA guidelines "Guidelines on the use of animals in public demonstrations sect 3: Health of animals". In the absence of specific guidelines, evaluation by the curator and veterinary staff. Questions: Regarding the prohibition …
		Confirmation	Comment	Confirmation	Comment	Confirmation	Comment	Confirmation	Comment	Confirmation	Comment	Confirmation	Comment	Confirmation	Comment	Confirmation	Comment	Confirmation	Comment	Confirmation	Comment	Confirmation	Comment	Confirmation	Comment	Confirmation	Comment
1	6	Confermo		Deve essere modificato come indicato nel seguente commento	"da parte del medico veterinario e del curatore" Questo perchè la valutazione non è fatta da uno in alternativa all'altro ma da entrambi.	Confermo		Deve essere modificato come indicato nel seguente commento	"l'area di isolamento viene individuata dal curatore e approvata dal medico veterinario" l'isolamento è infatti in primis una questione sanitaria.		scrivere sempre" Medico veterinario" (e no veterinario e basta)		scrivere sempre" Medico veterinario" (e no veterinario e basta)	Deve essere modificato come indicato nel seguente commento	correggere Mammiferi tra parentesi nel titolo 2. ritengo "obbligatorio" avvalersi di pareri esperti esterni questo vale per tutte le specie	Deve essere modificato come indicato nel seguente commento	questo vale in realtà per TUTTE le specie	Confermo		Deve essere modificato come indicato nel seguente commento	non si capisce cosa vuol dire "eventuale acquisizione"	Deve essere modificato come indicato nel seguente commento	bisogna aggiungere anche le guidelines: EAZA-Marine-Mammal-Demonstration-Guidelines-08072020 Medico veterinario ivnece di veterinario	Deve essere modificato come indicato nel seguente commento	scrivere sempre "Medico veterinario"(non solo "veterinario") bisogna aggiungere anche le guidelines: EAZA-Marine-Mammal-Demonstration-Guidelines-08072020		scrivere sempre "Medico veterinario"(non solo "veterinario") bisogna aggiungere anche le guidelines: EAZA-Marine-Mammal-Demonstration-Guidelines-08072020
2	6	Deve essere modificato come indicato nel seguente commento	Propongo una sola domanda con il seguente testo: E' disponibile un protocollo inerente le modalità di inserimento di una nuova specie?	Deve essere modificato come indicato nel seguente commento	Vengono applicate linee guida EAZA o simili? Ove non disponibili, viene effettuata una valutazione da parte del veterinario e/o del curatore?	Deve essere modificato come indicato nel seguente commento	Viene eseguito periodicamente un censimento degli animali presenti?				Toglierei la domanda n.2	Deve essere modificato come indicato nel seguente commento	Propongo: 1. E' presente una procedura per la valutazione della compatibilità con il gruppo già presente nella struttura come indicato dalle linee guida EAZA o simili? 2. In assenza di linee guida specifiche, viene effettuata una valutazione da parte del veterinario e/o del curatore?	Deve essere modificato come indicato nel seguente commento	Nella struttura, prima dell'inserimento di nuovi individui, oltre a seguire le linee guida EAZA o simili, vengono consultati i pareri di esperti (ad es. altre strutture riconosciute che ospitano la specie)? Toglierei la domanda n.2	Deve essere modificato come indicato nel seguente commento	1.Sono presenti spazi di avvicinamento per nuovi esemplari? 2. Suddetti spazi hanno dimensioni in accordo con quanto riportato dalle linee guida EAZA o simili? 3. In assenza di linee guida specifiche, viene effettuata una valutazione dell'idoneità degli spazi da parte del curatore e/o personale veterinario?	Deve essere modificato come indicato nel seguente commento	E' presente un metodo per registrare l'uso degli arricchimenti?	Deve essere modificato come indicato nel seguente commento	Nel testo della domanda 1 c'è un refuso, va tolta la parola "in". Toglierei la domanda n.2 perchè priva di significato	Deve essere modificato come indicato nel seguente commento	Toglierei la domanda 2 perchè non prevede una risposta "sì", "no", "non applicabile" La domanda 3 non torna in italiano, propongo: 3. Il regolamento si basa sulle linee guida EAZA e/o su linee guida/protocolli preparati dal curatore o dal personale veterinario?	Deve essere modificato come indicato nel seguente commento	Le linee guida EAZA non prevedono la separazione dei piccoli dalla madre. Si può chiedere solo che venga seguite le linee guida EAZA e che quindi non ci sia separazione. La domanda 2 non ha senso. E' vietato. Fine.	Confermo
3	2
4	6	Confermo		Confermo		Confermo		Deve essere modificato come indicato nel seguente commento	l'area di quarantena deve essere obbligatoria non solo per gli stabilimenti ai sensi della 429/2016 confinati, ma per qualsiasi zoo		i piani di arricchimenti ambientali adeguatamente stilati debbono essere obbligatori	Confermo						Confermo		Confermo	tutte le exhibit devono essere dotate di aree che consentono agli animali di sottrarsi in qualsiasi momento alla vista del pubblico, in assenza di queste aree è obbligatorio che l'animale possa entrare in indoor per sottrarsi alla vista del pubblico.	Confermo		Confermo		Confermo
5	0
6	6	Confermo		Confermo		Confermo						Confermo				Confermo		Confermo		Confermo		Confermo		Confermo		Confermo
7	0
8	6	Confermo		Confermo		Deve essere modificato come indicato nel seguente commento	Esiste un data base, aggiornato in tempo reale, con l'elenco di tutti gli animali?				Unirla alle altre risposte riguardanti il benessere	Confermo				Confermo		Confermo		Confermo		Confermo		Deve essere modificato come indicato nel seguente commento	TALE PRATICA DEVE ESSERE ESPLICITAMENTE VIETATA	Deve essere modificato come indicato nel seguente commento	TALE PRATICA DEVE ESSERE ESPLICITAMENTE VIETATA
9	1
10	6	Confermo		Confermo		Confermo						Confermo				Confermo		Confermo		Deve essere modificato come indicato nel seguente commento	Cosa vuol dire la domanda 2 ????	Confermo		Confermo		Confermo
11	6	Confermo		Confermo		Confermo						Confermo		Deve essere modificato come indicato nel seguente commento	eliminerei la domanda 2	Confermo		Confermo		Deve essere modificato come indicato nel seguente commento	domanda 2 non si capisce domanda 1 formulata in maniera non corretta	Confermo
12	6	Confermo		Confermo		Confermo						Confermo				Confermo		Confermo		Confermo		Confermo		Confermo		Confermo
13	6	Confermo		Confermo		Deve essere modificato come indicato nel seguente commento	Modificare: Viene eseguito il censimento periodico dei mammiferi e uccelli presenti nella struttura, come richiesto da legge? specificare mammiferi e uccelli, e presenti nella struttura					Deve essere modificato come indicato nel seguente commento	domanda 1 Sono presenti procedure o progetti specifici per la valutazione della compatibilità dei nuovi individui con il gruppo precedente			Confermo		Confermo		Deve essere modificato come indicato nel seguente commento	1. esistono schede per il monitoraggio delle attività fatte con i visitatori e dello stato di benessere degli animali? 2. Non è una domanda, non chiaro	Deve essere modificato come indicato nel seguente commento	2. Quali sono i piani di modalità di comportamento da parte dei visitatori? questa frase e la successiva non stanno in piedi grammaticamente: piani di modalità? Ci sono paini che descrivono le modalità di comportamento ... 3. I piani che descrivono le modalità di comportamento dei visitatori, si avvalgono di linee guida ....	Confermo		Confermo
14	1
15	2
16	6	Deve essere modificato come indicato nel seguente commento	elimina tutto non chiaro	Confermo		Confermo		Deve essere modificato come indicato nel seguente commento	tenere solo la due		tenere solo la due	Deve essere modificato come indicato nel seguente commento	tenere solo la due	Deve essere modificato come indicato nel seguente commento	eliminare tutto	Deve essere modificato come indicato nel seguente commento	troppo generica, eliminare tutto	Deve essere modificato come indicato nel seguente commento	elimina tutto	Deve essere modificato come indicato nel seguente commento	tenere solo la tre	Deve essere modificato come indicato nel seguente commento	tenere solo la quattro	Deve essere modificato come indicato nel seguente commento	tenere solo la uno	Deve essere modificato come indicato nel seguente commento	tenere solo la uno
17	6	Deve essere modificato come indicato nel seguente commento	lasciare solo domanda 2	Confermo		Confermo						Deve essere modificato come indicato nel seguente commento	lasciare solo domanda numero 2	Deve essere modificato come indicato nel seguente commento	lasciare solo domanda 1	Confermo		Confermo		Deve essere modificato come indicato nel seguente commento	lasciare solo domanda 3	Deve essere modificato come indicato nel seguente commento	eliminare domanda numero 2	Confermo		Confermo
18	6	Deve essere modificato come indicato nel seguente commento	tenere solo domanda uno	Confermo		Confermo					confusionario. la tematica parla di VALUTAZIONE PRELIMINARE, quindi se ancora non ho la specie come possono valutare se gli arricchimenti sono diversificati ecc???	Deve essere modificato come indicato nel seguente commento	TENERE SOLO DOMANDA DUE	Deve essere modificato come indicato nel seguente commento	TENERE SOLO DOMANDA DUE	Deve essere modificato come indicato nel seguente commento	Sono presenti spazi di avvicinamento per nuovi esemplari?	Confermo		Confermo		Deve essere modificato come indicato nel seguente commento	tenere solo domanda tre	Confermo		Confermo
19	5
